# Supplementary material for: The Association between Blood Lipids and Systemic Lupus Erythematosus: A Two-Sample Mendelian Randomization Research
Source: Metabolites. 2022 Dec 23;13(1):27. doi: 10.3390/metabo13010027 (PMC9862633; doi:10.3390/metabo13010027)
Supplement: Supplementary file 1 [file metabolites-13-00027-s001.zip]

Archive with 1 entries (1 files):
- metabolites-2014609-supplementary.xlsx
