# Supplementary material for: The Association between Blood Lipids and Systemic Lupus Erythematosus: A Two-Sample Mendelian Randomization Research
Source: Metabolites. 2022 Dec 23;13(1):27. doi: 10.3390/metabo13010027 (PMC9862633; doi:10.3390/metabo13010027)
Supplement: Supplementary file 1 [file metabolites-13-00027-s001.zip › metabolites-2014609-supplementary.xlsx]

## Sheet: STable 1
Supplementary Table 1. Effect estimates of genetic instrumental variables of LDL-cholesterol for SLE
SNP	Effect Allele	Other Allele	Chromosome position	EAF	LDL-cholesterol			SLE
					Effect	SE	P-value	Effect	SE	P-value
rs1010759	A	G	34147630	0.140367	-0.0231042	0.00300476	1.5e-14	-0.040822	0.0443353	0.357178
rs10448340	G	T	139320069	0.319765	-0.0150594	0.00223737	1.7e-11	-0.0304592	0.028131	0.278913
rs10832963	G	T	18664241	0.744224	0.0173059	0.00239616	5.1e-13	-0.0198026	0.0362195	0.584559
rs10910476	T	C	234734956	0.555163	0.0123938	0.00210193	3.7e-09	-0.0487902	0.0305593	0.110361
rs11014204	T	C	18720845	0.280227	0.0137924	0.00233007	3.2e-09	0.0392207	0.0344593	0.255047
rs11099097	T	C	81167309	0.291333	-0.0181876	0.00230231	2.8e-15	0.00995033	0.0172783	0.564692
rs111273322	A	G	45814281	0.108352	0.0217698	0.00334926	8e-11	-0.0202027	0.0374154	0.589227
rs111338114	G	A	100330492	0.05601	-0.0287743	0.00492283	5.1e-09	0.113329	0.0606071	0.0614993
rs113177823	A	G	132217703	0.054136	-0.0411737	0.00466039	1e-18	0.0861777	0.0764962	0.259928
rs115458560	C	T	110061974	0.018563	-0.0503391	0.0077049	6.4e-11	0.00995033	0.0770893	0.897298
rs11568318	A	C	234665498	0.066246	0.0256951	0.00417849	7.8e-10	-0.0833816	0.0660265	0.206643
rs11591147	T	G	55505647	0.017468	-0.348456	0.00793088	1e-200	-0.34249	0.120163	0.00436898
rs11621792	T	C	24871926	0.452867	0.0191489	0.00211033	1.1e-19	-0.0202027	0.033642	0.54816
rs116734477	T	C	52095024	0.040837	-0.0473368	0.0052819	3.2e-19	0.0198026	0.0651771	0.761258
rs117733303	G	A	160922870	0.018422	0.0838178	0.00773844	2.4e-27	-0.0100503	0.097885	0.918221
rs118039278	A	G	160985526	0.078672	0.0835056	0.00388533	1.8e-102	0.0392207	0.0710065	0.580706
rs12162782	G	T	50853626	0.344365	0.0129592	0.00219352	3.5e-09	0.0198026	0.028037	0.48
rs12246352	G	A	124705307	0.103895	0.0257335	0.00342791	6e-14	0.0676586	0.0471341	0.151159
rs12445804	A	G	11706100	0.074901	0.0229888	0.0040052	9.5e-09	-0.0100503	0.0627091	0.872669
rs12471768	C	T	64928603	0.704119	0.0135999	0.00228112	2.5e-09	0.0943107	0.0335539	0.00494299
rs1250258	T	C	216300185	0.736649	0.0137745	0.00236771	6e-09	-0.0582689	0.0340714	0.0872288
rs12916	C	T	74656539	0.400537	0.0621175	0.00212705	1.7e-187	0.0198026	0.0244908	0.41876
rs13020929	A	G	44327463	0.4567	0.0145846	0.00209518	3.4e-12	0.076961	0.0287796	0.00749187
rs13121616	G	A	7212389	0.693553	0.0128507	0.00226135	1.3e-08	0.0202027	0.0281235	0.472538
rs145730801	C	T	94768196	0.044378	0.0359995	0.00516918	3.3e-12	0.0392207	0.0612893	0.522219
rs146534110	T	G	160578069	0.013304	0.0680211	0.00910045	7.8e-14	0.0676586	0.143371	0.636988
rs150474434	A	G	118845121	0.101353	-0.0347623	0.00347063	1.3e-23	0.0295588	0.0559267	0.597133
rs1551891	A	G	45231821	0.088107	-0.173628	0.00366029	1e-200	0.00995033	0.0587338	0.865471
rs1556562	T	G	93034023	0.790033	0.0190249	0.00248903	2.1e-14	0.0512933	0.0400846	0.200677
rs17050272	A	G	121306440	0.409275	-0.0205597	0.00211549	2.5e-22	-0.0304592	0.0283582	0.282784
rs17476364	C	T	71094504	0.108328	-0.0216418	0.00335937	1.2e-10	-0.040822	0.050665	0.420402
rs17569873	T	C	62896110	0.201299	0.0171196	0.00260335	4.8e-11	-0.0304592	0.0336916	0.365964
rs183130	T	C	56991363	0.323808	-0.0329541	0.00223034	2.1e-49	-0.105361	0.032225	0.00107726
rs2043085	C	T	58680954	0.612225	-0.017018	0.00214177	1.9e-15	-0.0198026	0.0283155	0.484328
rs2073547	G	A	44582331	0.184007	0.0355498	0.00267287	2.3e-40	0.00995033	0.0305025	0.744262
rs2250802	A	G	113921354	0.72434	-0.0181939	0.00233224	6.1e-15	0.0202027	0.0393521	0.607683
rs2287622	G	A	169830328	0.602794	-0.0211572	0.00212931	2.9e-23	-0.0392207	0.0283184	0.166056
rs2391825	A	G	111035483	0.279219	-0.0129848	0.00233356	2.6e-08	-0.0100503	0.0237092	0.671638
rs2618566	T	G	17844684	0.659861	-0.0249198	0.00219993	9.6e-30	-0.0295588	0.0281676	0.293998
rs2642438	G	A	220970028	0.702657	0.0253218	0.00227308	8e-29	-0.00995033	0.0312538	0.750203
rs2740488	C	A	107661742	0.265466	-0.0252452	0.00236503	1.3e-26	-0.0100503	0.0303295	0.740364
rs2745353	T	C	127452935	0.5181	0.0126963	0.00208336	1.1e-09	-0.0392207	0.0313359	0.210708
rs2820226	A	G	35045281	0.451903	-0.012864	0.00209731	8.6e-10	-0.105361	0.0281298	0.000180028
rs28615248	C	T	55451193	0.196095	0.0184347	0.00263568	2.7e-12	0.0487902	0.035851	0.173541
rs28631087	C	T	235109214	0.21274	-0.0161901	0.0025459	2e-10	-0.0202027	0.0309315	0.513664
rs3127580	T	C	160710851	0.155131	0.0357031	0.00287572	2.2e-35	0.0198026	0.0504112	0.694452
rs34568880	T	C	31514448	0.013313	0.0560827	0.00908804	6.8e-10	-0.0943107	0.118178	0.424847
rs35511051	A	C	58665817	0.209985	-0.0217862	0.00254546	1.1e-17	-0.0100503	0.0483618	0.835373
rs35882350	G	A	623129	0.261067	0.0139684	0.00237417	4e-09	-0.0100503	0.0287952	0.727068
rs3732359	A	G	119536429	0.78012	-0.0173556	0.00252038	5.7e-12	-0.076961	0.0339264	0.0233008
rs3780181	G	A	2640759	0.067627	-0.0278983	0.00418323	2.6e-11	-0.0202027	0.048554	0.677347
rs3822855	T	G	116316882	0.40166	0.0178418	0.00212447	4.5e-17	-0.0512933	0.0291255	0.0782186
rs4148826	C	T	87074419	0.18045	-0.0157917	0.0027233	6.7e-09	-0.0202027	0.0439506	0.645754
rs4307732	A	G	126244955	0.105876	0.0448315	0.0033985	9.8e-40	-0.0100503	0.0380933	0.791907
rs438568	G	A	12958687	0.609246	0.0124777	0.00213986	5.5e-09	0.0100503	0.0323668	0.756169
rs440677	A	G	11285390	0.623063	-0.0159238	0.00215434	1.5e-13	0.0202027	0.0310383	0.515114
rs4666384	G	A	20575012	0.678914	-0.016633	0.00224003	1.1e-13	-0.00995033	0.0263054	0.705235
rs472495	T	G	55521313	0.648959	0.0425743	0.00218093	7.3e-85	0.0100503	0.0234918	0.66878
rs4738684	G	A	59393273	0.664652	-0.0315439	0.00220937	3e-46	-0.0295588	0.0299084	0.323001
rs4930163	A	G	65591348	0.159456	0.0174597	0.00285203	9.2e-10	-0.0943107	0.0432624	0.0292597
rs4954192	T	C	135632981	0.373474	0.0146629	0.00213654	6.7e-12	-0.0512933	0.0311488	0.0996162
rs4970834	T	C	109814880	0.186642	-0.105303	0.00268179	1e-200	-0.0304592	0.0422903	0.471377
rs556107	T	C	234853059	0.523338	0.0351712	0.00208846	1.2e-63	-0.0582689	0.0295263	0.048444
rs55637835	T	C	55466303	0.120881	-0.0187129	0.00324835	8.4e-09	-0.105361	0.0480686	0.0283883
rs55714927	T	C	7080316	0.190364	-0.0264314	0.00265551	2.4e-23	0.0392207	0.0445546	0.378705
rs56236159	G	T	3636478	0.13149	0.0177139	0.00307979	8.8e-09	0.0392207	0.0390665	0.315404
rs6031587	T	C	43038249	0.071963	-0.0256479	0.00413761	5.7e-10	0.0487902	0.0579976	0.400211
rs60612724	G	A	98874892	0.038647	0.0323852	0.00541912	2.3e-09	-0.0618754	0.0726586	0.394441
rs61003864	C	T	36189798	0.187128	0.0155966	0.00267616	5.6e-09	-0.0100503	0.025139	0.689311
rs62033400	G	A	53811788	0.394662	-0.0144167	0.00213447	1.4e-11	0.0295588	0.0308966	0.338719
rs6475606	T	C	22081850	0.48447	-0.0202689	0.00208367	2.3e-22	-0.0487902	0.0274821	0.075842
rs6495122	C	A	75125645	0.591279	0.0143852	0.00211976	1.2e-11	-0.076961	0.02679	0.00406912
rs6544713	C	T	44073881	0.676864	-0.0537152	0.00222274	5e-129	-0.0198026	0.0403338	0.623449
rs6560499	A	G	78730766	0.576007	-0.0122028	0.00212189	8.9e-09	0.0100503	0.028118	0.720767
rs6602912	G	T	114546549	0.284854	0.0221997	0.00231001	7.2e-22	-0.0304592	0.0336307	0.365096
rs6680227	A	G	109798914	0.035237	-0.0746581	0.00563322	4.3e-40	0.00995033	0.130018	0.938997
rs6709904	G	A	44080324	0.112585	-0.043441	0.00329601	1.1e-39	-0.0304592	0.0496881	0.539871
rs7108486	C	T	5677158	0.023721	-0.0386029	0.00692024	2.4e-08	-0.0100503	0.119508	0.932979
rs71311871	G	A	58420613	0.083052	-0.0283073	0.00378458	7.5e-14	0.131028	0.0515818	0.0110787
rs7202323	G	T	72217113	0.229741	-0.0255365	0.00247732	6.5e-25	-0.0304592	0.0383611	0.427188
rs7241918	T	G	47160953	0.82411	0.0157471	0.00274939	1e-08	0.0202027	0.0354271	0.568499
rs72911393	T	C	76391005	0.147618	-0.0182619	0.00294119	5.3e-10	0.0198026	0.0362719	0.585101
rs7569317	C	T	203527979	0.530638	0.017881	0.00208232	8.9e-18	-0.0861777	0.0269718	0.00139778
rs76468627	T	C	116033892	0.07587	-0.0217346	0.00394926	3.7e-08	-0.0202027	0.065571	0.758003
rs7734476	A	G	122848876	0.550077	0.0187595	0.00209401	3.3e-19	-0.00995033	0.0551794	0.856896
rs7746081	A	G	16126934	0.304113	-0.0234725	0.00226701	4e-25	0.0392207	0.0304611	0.197897
rs77542162	G	A	67081278	0.022495	0.128484	0.0070401	2.1e-74	0.0198026	0.0774003	0.798069
rs77960347	G	A	47109955	0.013351	0.0706209	0.00908667	7.7e-15	0.0676586	0.136682	0.620595
rs78508096	A	G	9074706	0.226194	0.0176869	0.00249323	1.3e-12	-0.116534	0.0337383	0.000552217
rs79828839	T	C	52352431	0.198784	0.0144987	0.00261498	2.9e-08	0.0392207	0.0381053	0.303352
rs869412	C	T	1074134	0.225684	-0.0142314	0.00250093	1.3e-08	-0.0725707	0.0355443	0.0411813
rs880315	C	T	10796866	0.34024	-0.0152225	0.00220678	5.3e-12	0.076961	0.0272062	0.00467218
rs9289196	C	T	122268506	0.173786	0.0173702	0.00275673	3e-10	-0.040822	0.0393727	0.299825
rs934197	A	G	21267461	0.33544	0.0832348	0.00220298	1e-200	-0.0304592	0.035499	0.390876
rs9471968	G	A	42905235	0.545696	-0.0116148	0.00209345	2.9e-08	0.0100503	0.0370193	0.786015
rs9496567	A	G	100602753	0.243458	-0.0174316	0.00243272	7.8e-13	0.0295588	0.0349013	0.397037
rs960596	T	C	41393520	0.33932	0.0135068	0.00221758	1.1e-09	-0.0100503	0.0377392	0.79
rs9834932	G	A	32535382	0.08883	-0.0322172	0.00366408	1.5e-18	-0.0304592	0.0448447	0.497001
rs9884390	C	T	69373407	0.234121	0.0251489	0.00249163	5.9e-24	-0.0512933	0.0319368	0.108255
rs9894946	G	A	7571080	0.841112	-0.0173333	0.00290132	2.3e-09	0.0725707	0.0398391	0.0685173

## Sheet: STable 2
Supplementary Table 2. Effect estimates of genetic instrumental variables of HDL-cholesterol for SLE
SNP	Effect Allele	Other Allele	Chromosome position	EAF	HDL-cholesterol			SLE
					Effect	SE	P-value	Effect	SE	P-value
rs10031010	A	G	120035180	0.184617	0.0138083	0.00246597	2.1e-08	-0.040822	0.0297707	0.170308
rs10233430	C	T	1051664	0.427019	-0.0204944	0.00192772	2.1e-26	-0.0304592	0.0316041	0.33516
rs1045241	T	C	118729286	0.271252	0.0164171	0.00215576	2.6e-14	-0.0202027	0.0412014	0.623893
rs10504477	C	T	71338185	0.412192	-0.0150661	0.00193097	6.1e-15	0.0198026	0.0357762	0.579911
rs10513801	G	T	185822353	0.137151	-0.0303325	0.00277034	6.7e-28	0.0392207	0.0401869	0.329086
rs1055582	T	C	39700173	0.505231	0.0140251	0.00190973	2.1e-13	-0.0295588	0.0220446	0.179964
rs10750766	A	C	65473798	0.709866	-0.0185663	0.00209928	9.2e-19	0.040822	0.0304363	0.179847
rs10774439	A	G	6731818	0.814891	0.020513	0.00248318	1.4e-16	-0.0392207	0.0322409	0.223799
rs10786114	T	C	95309022	0.874851	0.0238735	0.00288231	1.2e-16	0.040822	0.0460241	0.375095
rs11009262	T	G	33448764	0.057318	-0.0233289	0.00409245	1.2e-08	-0.0304592	0.0689719	0.658766
rs11021232	C	T	95320808	0.18096	-0.0167378	0.00248678	1.7e-11	0.0582689	0.0362184	0.107656
rs11045171	G	A	20470199	0.197605	0.0283661	0.00240558	4.3e-32	0.00995033	0.0275041	0.717518
rs111363680	T	C	124167271	0.031354	0.0328171	0.00592877	3.1e-08	0.0582689	0.08482	0.492101
rs11171710	A	G	56368078	0.44814	-0.0114694	0.00192933	2.8e-09	-0.0833816	0.0284129	0.00333934
rs112001035	A	G	66823805	0.060492	-0.0466304	0.00408312	3.3e-30	-0.0304592	0.0789787	0.699745
rs112350227	T	C	161091633	0.02764	-0.0319379	0.00582274	4.1e-08	0.122218	0.0968688	0.207063
rs11254464	C	T	17265447	0.423107	0.0127581	0.00193081	3.9e-11	-0.0202027	0.0281557	0.473045
rs1132274	A	C	17596155	0.154029	-0.0217809	0.00263979	1.6e-16	0.0392207	0.044406	0.377112
rs113966472	A	G	56445194	0.032408	0.0324769	0.00554864	4.8e-09	-0.139262	0.0978307	0.154591
rs115912456	G	A	82815158	0.041265	0.028084	0.0047884	4.5e-09	-0.0304592	0.0733723	0.678046
rs116006942	A	G	53405314	0.060798	-0.02987	0.00403491	1.3e-13	0.00995033	0.0435373	0.819221
rs11614202	G	A	9097523	0.841919	0.0227709	0.00261356	3e-18	-0.0295588	0.0370357	0.424803
rs11631178	C	T	58714787	0.103811	0.0211366	0.0031235	1.3e-11	0.0392207	0.0543942	0.470881
rs11664369	T	C	57739072	0.267061	-0.0229777	0.00215861	1.8e-26	-0.0202027	0.0321154	0.529306
rs116843064	A	G	8429323	0.019327	0.206178	0.0069176	3.4e-195	-0.0618754	0.0984806	0.529807
rs11704977	T	C	30900128	0.149996	0.0147253	0.00268902	4.3e-08	0.0198026	0.0307807	0.52
rs117230571	G	A	41689067	0.076958	-0.0266417	0.00363105	2.2e-13	0.00995033	0.0871748	0.909125
rs117762989	T	C	62603644	0.043022	-0.0268923	0.00468314	9.3e-09	-0.105361	0.0772887	0.172817
rs117847213	G	A	111421906	0.040812	0.0295589	0.0048659	1.2e-09	-0.105361	0.0905341	0.244519
rs12046972	C	T	219673143	0.564083	-0.0148213	0.00191599	1e-14	-0.0198026	0.0384223	0.606278
rs12205778	A	G	42914749	0.258895	0.0162321	0.00217549	8.6e-14	-0.0202027	0.0335559	0.547133
rs12229011	T	C	125083714	0.097467	-0.0259933	0.00322614	7.8e-16	-0.040822	0.0501843	0.415965
rs1225053	C	T	131642852	0.264492	-0.0150376	0.00216684	3.9e-12	0.0295588	0.028811	0.304913
rs1240820	A	G	16825137	0.293164	0.0131835	0.00210043	3.5e-10	-0.0100503	0.0293592	0.732108
rs12411732	A	G	113977211	0.145572	-0.0305779	0.00274115	6.8e-29	0.076961	0.0422824	0.0687337
rs12475332	G	T	227232047	0.261038	0.012897	0.0021638	2.5e-09	0.0295588	0.0345401	0.392118
rs12575456	A	G	47326073	0.321829	0.0445866	0.00203342	1.4e-106	0.076961	0.0302479	0.0109484
rs12686780	T	C	95382297	0.174998	-0.0161688	0.00251034	1.2e-10	0.0198026	0.0384916	0.606926
rs1270076	G	A	83511271	0.776823	0.014345	0.00228637	3.5e-10	-0.00995033	0.0283391	0.725501
rs12705595	A	G	109103912	0.37337	0.0110554	0.00198306	2.5e-08	-0.0202027	0.0278513	0.468221
rs12740374	T	G	109817590	0.221008	0.0288629	0.00229106	2.2e-36	-0.0100503	0.0272136	0.711893
rs12740811	G	A	171416256	0.094047	-0.0184297	0.00326047	1.6e-08	0.00995033	0.0404778	0.80582
rs12781812	T	G	101891222	0.400915	0.0107203	0.00194289	3.4e-08	-0.105361	0.0293181	0.000326017
rs12921195	A	C	4677604	0.139503	-0.0166869	0.00281852	3.2e-09	-0.040822	0.056837	0.472616
rs12926854	G	A	85951258	0.269909	0.0122457	0.00213341	9.5e-09	0.076961	0.0322248	0.0169286
rs12928099	A	C	15150505	0.29612	0.0214263	0.00206787	3.7e-25	-0.0100503	0.0523562	0.847773
rs12986742	C	T	58975143	0.475905	-0.0106002	0.00191315	3e-08	-0.040822	0.0301443	0.175667
rs12998038	T	C	42602387	0.258702	0.0131918	0.0021847	1.6e-09	0.00995033	0.036297	0.78398
rs13066793	G	A	87037543	0.090115	0.0220769	0.00332887	3.3e-11	0.0487902	0.0649921	0.452828
rs13107325	T	C	103188709	0.074942	-0.080346	0.00362445	7e-109	-0.105361	0.0495674	0.0335367
rs13137144	A	G	967445	0.461454	0.0164073	0.00192431	1.5e-17	0.0676586	0.0270743	0.0124546
rs13144151	G	A	146403165	0.850001	0.0178695	0.00270341	3.8e-11	-0.00995033	0.0283319	0.725434
rs13235365	T	C	6456091	0.273616	0.0258181	0.00214379	2.1e-33	-0.0202027	0.0353589	0.567755
rs13269725	G	A	72459889	0.078342	-0.0259912	0.00353253	1.9e-13	-0.0512933	0.061703	0.405808
rs13379043	C	T	74250126	0.28042	0.0198764	0.00216717	4.7e-20	-0.0618754	0.034479	0.072721
rs13389219	T	C	165528876	0.392619	0.0277324	0.00194608	4.5e-46	0.0295588	0.0312964	0.344925
rs138354839	A	C	180416174	0.015099	-0.060325	0.00841064	7.4e-13	-0.0304592	0.178951	0.864845
rs1383732	G	A	103953389	0.149969	-0.0152024	0.00267698	1.4e-08	0.0582689	0.0349117	0.0951108
rs1395221	T	G	24626903	0.397646	-0.0111888	0.00195359	1e-08	-0.0202027	0.0292258	0.489401
rs140064750	C	T	19906156	0.024546	-0.0440664	0.00634192	3.7e-12	-0.0618754	0.101328	0.541436
rs140164052	A	G	57542242	0.031786	-0.0417453	0.00540785	1.2e-14	-0.0202027	0.0859083	0.81408
rs1411432	C	A	16728532	0.186415	-0.0139757	0.00245569	1.3e-08	-0.0100503	0.0292194	0.730877
rs1412234	C	T	28410683	0.327133	-0.011989	0.00203583	3.9e-09	-0.040822	0.0301576	0.175857
rs141440048	T	C	182328198	0.017665	0.0436872	0.00756751	7.8e-09	0.076961	0.112426	0.493629
rs142288236	T	C	19845612	0.01469	-0.0776969	0.00795635	1.6e-22	0.223144	0.11429	0.0508874
rs1431659	G	A	73439070	0.728463	0.0127918	0.00214104	2.3e-09	-0.0198026	0.0286239	0.48905
rs144033177	C	A	571467	0.015822	-0.05557	0.0078389	1.4e-12	0.182322	0.123197	0.138895
rs144311893	T	C	45423944	0.022086	0.0809615	0.0066916	1.1e-33	0.0487902	0.104243	0.639754
rs1446585	G	A	136407479	0.244295	0.0167827	0.00217146	1.1e-14	-0.0618754	0.0346745	0.0743481
rs150224153	T	C	43008981	0.029665	-0.0934689	0.00575879	3.1e-59	0.0392207	0.0766498	0.608871
rs150237291	C	T	46781014	0.021799	0.0453058	0.00656295	5.1e-12	-0.0512933	0.118932	0.666262
rs1534696	A	C	26397239	0.540992	0.0166573	0.0019113	2.9e-18	0.0202027	0.0278755	0.468607
rs1601934	A	G	58671721	0.687495	-0.10102	0.00207033	1e-200	-0.00995033	0.0379188	0.793003
rs17124112	A	C	88605509	0.07993	-0.020798	0.00352939	3.8e-09	0.0295588	0.047887	0.537061
rs17309930	A	C	27748493	0.205132	-0.0218885	0.00235533	1.5e-20	-0.0202027	0.0370802	0.585866
rs17326656	T	G	48962291	0.238666	-0.0223923	0.00223885	1.5e-23	-0.0100503	0.027344	0.713208
rs1760940	C	A	20938251	0.24702	0.0121791	0.0022157	3.9e-08	0.00995033	0.0320223	0.756006
rs17713879	A	G	254215	0.364695	0.0138956	0.00197564	2e-12	0.00995033	0.0305177	0.744386
rs183906992	C	T	95011948	0.04275	0.0294539	0.00474735	5.5e-10	-0.0202027	0.0855488	0.813313
rs1862205	A	G	108656635	0.404725	0.0113186	0.00194381	5.8e-09	0.00995033	0.0235398	0.672512
rs188502504	C	T	131121165	0.03643	-0.0316669	0.00510538	5.6e-10	-0.0618754	0.0757647	0.414112
rs1955512	A	G	33175822	0.575802	0.0109986	0.00197003	2.4e-08	-0.00995033	0.034167	0.770879
rs1970811	C	T	126696496	0.457743	-0.0116112	0.00191759	1.4e-09	0.0392207	0.0266004	0.140363
rs2098368	T	C	36269284	0.54591	-0.0116029	0.00192757	1.8e-09	-0.00995033	0.0212518	0.639635
rs2098918	T	C	37151533	0.45513	0.0118698	0.00191595	5.8e-10	-0.0100503	0.041124	0.806928
rs2155220	T	C	76266172	0.437951	-0.0105204	0.00191315	3.8e-08	-0.0100503	0.0307319	0.743642
rs2196808	C	T	111839021	0.731961	0.0128638	0.00215716	2.5e-09	0.0100503	0.0281393	0.72097
rs2236464	C	T	46898174	0.212102	-0.0155836	0.00235595	3.7e-11	-0.0100503	0.0312539	0.747779
rs2237035	T	G	55526251	0.385886	0.0139172	0.00195824	1.2e-12	0.00995033	0.0465839	0.830859
rs2247355	T	C	103876780	0.182679	0.0206138	0.00245873	5.1e-17	-0.040822	0.0352155	0.246372
rs2268840	C	T	185931174	0.22846	0.0173197	0.00226775	2.2e-14	-0.0202027	0.0304578	0.507138
rs2271308	C	T	37817482	0.733051	0.0278808	0.002156	3e-38	0.0943107	0.033715	0.00515324
rs2290866	T	C	105907833	0.253153	-0.0119226	0.00218189	4.6e-08	-0.0100503	0.0253425	0.691676
rs2298214	A	C	935222	0.577365	-0.01241	0.00194099	1.6e-10	-0.0861777	0.030116	0.00421609
rs2298624	T	C	47429022	0.132532	0.0300361	0.00280916	1.1e-26	-0.0618754	0.0411921	0.133067
rs2298632	T	C	23710475	0.498073	0.0144252	0.00193744	9.7e-14	0.0582689	0.0273946	0.0334187
rs2302263	T	C	64021821	0.088695	-0.0364373	0.00335268	1.6e-27	0.00995033	0.0451536	0.825586
rs2307111	C	T	75003678	0.394924	0.0190053	0.0019521	2.1e-22	-0.0100503	0.0341071	0.768245
rs2339234	A	G	170612546	0.683004	-0.0118996	0.00205717	7.3e-09	0.0304592	0.0341311	0.372169
rs2362541	G	T	30478453	0.507519	-0.0108666	0.00190325	1.1e-08	-0.00995033	0.0248696	0.689084
rs2417125	G	A	131562232	0.284014	-0.0131524	0.00211658	5.2e-10	-0.0100503	0.0550987	0.855264
rs2435307	T	C	21127910	0.48634	0.0162767	0.00190927	1.5e-17	-0.0512933	0.0271592	0.0589441
rs2516331	A	C	212416989	0.375524	0.0126835	0.00196658	1.1e-10	-0.0304592	0.0345035	0.377352
rs254562	G	A	134441457	0.409277	-0.0114752	0.00194192	3.4e-09	0.0487902	0.0274854	0.0758752
rs2642438	G	A	220970028	0.702698	0.0276562	0.00207854	2.1e-40	-0.00995033	0.0312538	0.750203
rs2645979	A	G	84017043	0.357369	0.0114281	0.00198606	8.7e-09	0.0392207	0.0269027	0.144876
rs267738	G	T	150940625	0.219354	0.0214529	0.00229757	9.9e-21	-0.0725707	0.0364946	0.0467531
rs2723065	G	A	65279414	0.376773	0.0149623	0.00196239	2.4e-14	0.0392207	0.028116	0.163028
rs2726111	G	A	36179061	0.667447	-0.0148127	0.00202533	2.6e-13	-0.00995033	0.0322241	0.757485
rs2740488	C	A	107661742	0.265328	-0.0686515	0.00216181	1e-200	-0.0100503	0.0303295	0.740364
rs2792751	C	T	113940329	0.725031	-0.0360998	0.0021336	3.2e-64	0.0100503	0.0340291	0.767731
rs2800710	C	T	127452581	0.51821	-0.0202674	0.00190382	1.8e-26	-0.0392207	0.0313541	0.210972
rs2804894	A	G	33647091	0.734831	0.0173063	0.0021841	2.3e-15	-0.0487902	0.0328578	0.137573
rs2814982	T	C	34546560	0.102216	-0.0275938	0.00314209	1.6e-18	0.0295588	0.0411196	0.472234
rs28362901	A	C	74712937	0.088332	-0.0238891	0.00336295	1.2e-12	0.0295588	0.0475698	0.534351
rs286965	C	T	153360230	0.632135	-0.0134141	0.00197553	1.1e-11	-0.0487902	0.0296787	0.100188
rs2910949	G	T	39522481	0.354888	0.0133996	0.00199892	2e-11	0.00995033	0.0230743	0.6663
rs2925979	C	T	81534790	0.699999	0.037299	0.00205659	1.6e-73	-0.0392207	0.0290966	0.177675
rs2943645	T	C	227099180	0.646663	-0.0434706	0.00198833	5.9e-106	0.0100503	0.0218981	0.646263
rs2963468	G	A	158003020	0.235297	-0.0196653	0.00226256	3.6e-18	0.0198026	0.038027	0.60254
rs2965169	C	A	45251156	0.388738	0.0120831	0.00195448	6.3e-10	-0.0618754	0.0302513	0.0408169
rs3027167	T	C	8059117	0.682038	-0.0124258	0.00205083	1.4e-09	-0.00995033	0.0571388	0.861753
rs308	G	T	19817476	0.020639	0.12651	0.00669305	1.1e-79	0.0487902	0.107206	0.64903
rs32578	A	G	149211868	0.309015	0.0133235	0.00206513	1.1e-10	0.0582689	0.0289508	0.0441469
rs330089	C	T	9149612	0.098081	0.0204692	0.00318925	1.4e-10	-0.0304592	0.0465202	0.512626
rs34045894	A	G	33967489	0.15624	-0.0172909	0.00262706	4.6e-11	0.00995033	0.0563851	0.859924
rs34138141	T	G	40781561	0.280655	-0.0175318	0.00212461	1.6e-16	-0.0304592	0.0373059	0.414231
rs343	A	C	19810787	0.08307	0.133778	0.00346421	1e-200	0.0392207	0.0447083	0.380347
rs367677	G	A	69273090	0.239995	0.0166703	0.00224786	1.2e-13	-0.0618754	0.0375763	0.0996277
rs3732356	T	G	119529113	0.933782	-0.0299026	0.00386524	1e-14	-0.10436	0.0586375	0.0751173
rs3745683	A	G	11348521	0.074638	-0.0546353	0.00362928	3.2e-51	0.0676586	0.0508846	0.183634
rs3746915	G	A	43718792	0.580939	0.0108813	0.00194098	2.1e-08	-0.0295588	0.029155	0.310654
rs3747973	G	A	205677148	0.592542	0.0141665	0.00193802	2.7e-13	0.0618754	0.0325386	0.0572229
rs3768321	T	G	40035928	0.196691	-0.0452296	0.00239482	1.5e-79	0.00995033	0.0256947	0.69857
rs3794752	C	T	53382829	0.280634	0.0128326	0.00213876	2e-09	0.0582689	0.0291093	0.0453137
rs3924313	A	G	125328375	0.322221	-0.0239168	0.00204761	1.6e-31	0.0198026	0.0288723	0.492796
rs4074448	A	G	63888495	0.589254	0.015131	0.00196355	1.3e-14	0.0100503	0.025869	0.697639
rs454968	C	T	112188456	0.644812	0.0110337	0.00199469	3.2e-08	0.040822	0.0303801	0.179043
rs4599108	T	C	85543222	0.487654	0.0136654	0.00192434	1.2e-12	-0.0295318	0.0250389	0.238225
rs4614	G	A	118952371	0.406222	-0.0178217	0.00193829	3.8e-20	-0.0943107	0.0302778	0.00184039
rs4650994	A	G	178515312	0.531842	-0.018056	0.00190061	2.1e-21	0.0512933	0.0275313	0.0624496
rs4691379	T	C	157706904	0.318939	0.0118717	0.00204326	6.2e-09	0.0295588	0.0226483	0.191851
rs4803773	G	A	45444742	0.498722	0.0400846	0.00199508	8.7e-90	0.040822	0.0309792	0.187596
rs4804101	T	G	7220745	0.438994	-0.0139042	0.00192656	5.3e-13	-0.0618754	0.0279838	0.0270278
rs4855582	T	C	108867705	0.429621	0.0111652	0.00192369	6.5e-09	0.0392207	0.0307957	0.202813
rs4871603	T	C	126480367	0.653471	0.0360061	0.00199228	5.2e-73	0.040822	0.033136	0.217967
rs4871624	G	T	126629328	0.286726	-0.020416	0.00211032	3.9e-22	-0.040822	0.0373495	0.274406
rs4875043	C	A	144496772	0.216821	-0.0149745	0.0023285	1.3e-10	-0.0202027	0.0304964	0.507675
rs4899251	T	C	69149814	0.942012	-0.0232048	0.0041399	2.1e-08	-0.0487902	0.0564345	0.387289
rs4917675	C	T	115799477	0.254595	0.014562	0.00219637	3.4e-11	-0.0202027	0.0396191	0.610106
rs4969141	T	C	76391653	0.489676	0.0296373	0.00191152	3.2e-54	0.0392207	0.0256815	0.126712
rs549058	T	G	51201045	0.120319	0.0171095	0.00293694	5.7e-09	0.0295588	0.036883	0.422888
rs554146	C	A	7962429	0.704992	0.0127257	0.00211531	1.8e-09	0.0304592	0.0342335	0.373601
rs55781197	G	A	67940350	0.115034	0.0587349	0.00295144	4e-88	0.10436	0.0439726	0.0176303
rs557933	C	A	234853268	0.520349	0.0152472	0.00190783	1.3e-15	-0.0582689	0.0296206	0.0491632
rs55935382	A	C	50289669	0.32503	0.01764	0.00203822	4.9e-18	-0.127833	0.0309845	3.7e-05
rs564832	C	T	30418246	0.315005	-0.011708	0.00205455	1.2e-08	-0.0304592	0.0354793	0.390613
rs58123204	G	A	53760162	0.153445	-0.0184574	0.00264401	2.9e-12	0.0198026	0.0368923	0.591427
rs58298943	T	C	57391292	0.084318	0.0201986	0.00342748	3.8e-09	0.10436	0.0538884	0.0527947
rs59781045	T	C	117095283	0.068117	0.074037	0.0037879	4.5e-85	0.0295588	0.0542911	0.586131
rs6018652	A	G	46340974	0.792888	0.0259271	0.0023605	4.6e-28	-0.0198026	0.0322637	0.539364
rs6073958	C	T	44551855	0.198804	-0.0609299	0.00239207	4.1e-143	-0.040822	0.0357889	0.254023
rs6123685	A	G	55836040	0.254745	0.0159783	0.0021911	3e-13	-0.0512933	0.0374727	0.171056
rs61352607	T	G	57839173	0.240851	0.0306111	0.00222442	4.4e-43	-0.0304592	0.0414238	0.462153
rs6142206	A	G	33212055	0.42072	-0.0161106	0.00193468	8.3e-17	-0.0202027	0.0280852	0.471934
rs61435086	C	T	19910292	0.012312	0.089343	0.00862169	3.7e-25	-0.0833816	0.140516	0.552917
rs61596977	T	C	95997165	0.140363	-0.016225	0.00273721	3.1e-09	-0.0725707	0.0438484	0.0979174
rs62117487	G	A	8424060	0.057038	0.0457487	0.00411744	1.1e-28	0.131028	0.0563418	0.0200401
rs62331150	T	G	106069013	0.205141	-0.0129532	0.00236408	4.3e-08	-0.0100503	0.0189694	0.596237
rs62428831	C	T	143247161	0.141547	0.0178151	0.00275536	1e-10	-0.0100503	0.0846232	0.905461
rs6460894	C	T	12247330	0.339247	-0.0121653	0.00201452	1.6e-09	-0.0202027	0.0367566	0.58257
rs6469605	T	C	116601894	0.568501	0.0316197	0.00191959	5.8e-61	0.0618754	0.0317862	0.051581
rs6693842	C	T	66078405	0.364844	0.013664	0.00199336	7.1e-12	0.0676586	0.0277603	0.0147996
rs6705285	T	G	66709468	0.609068	0.0115225	0.00191933	1.9e-09	0.040822	0.0338934	0.228426
rs676210	A	G	21231524	0.205227	0.0592694	0.00235237	4.5e-140	0.113329	0.0364472	0.00187474
rs6762415	G	T	133478557	0.535292	-0.0108964	0.00191344	1.2e-08	-0.0392207	0.0255018	0.124058
rs6765484	T	C	50041313	0.472827	0.0225207	0.00190864	3.9e-32	-0.0618754	0.0301243	0.0399751
rs680321	C	T	29797958	0.456556	0.0108517	0.00191658	1.5e-08	-0.0100503	0.0484155	0.835553
rs6824451	A	G	89723065	0.464071	-0.0200444	0.00191167	1e-25	0.00995033	0.0294922	0.735824
rs686030	A	C	15304782	0.858823	0.0498241	0.00273951	6.5e-74	-0.0487902	0.0380696	0.199982
rs689183	T	G	110012143	0.751408	-0.0158298	0.00220903	7.7e-13	0.105361	0.0313897	0.00078926
rs6934962	T	C	116322349	0.40151	0.0161905	0.00194099	7.3e-17	-0.040822	0.0263423	0.121219
rs6939861	A	G	41703041	0.261916	-0.0141972	0.00219368	9.7e-11	-0.0304592	0.0386177	0.430266
rs7036107	G	A	92177897	0.51098	-0.0122524	0.00194377	2.9e-10	0.105361	0.0291512	0.000301183
rs703966	A	G	80954251	0.418881	0.0156949	0.00193455	4.9e-16	-0.0304592	0.0310108	0.325995
rs7158166	C	T	103241799	0.593856	0.0140932	0.00195101	5.1e-13	-0.0676586	0.028501	0.0176011
rs71603401	G	A	18034463	0.136851	-0.0154721	0.00279889	3.2e-08	-0.0618754	0.0371603	0.0958937
rs7170463	G	A	41888918	0.311432	0.018911	0.0020591	4.2e-20	0.00995033	0.041098	0.808693
rs7186799	C	A	57220016	0.437388	-0.0220239	0.00190185	5.2e-31	-0.0202027	0.028285	0.475069
rs7218647	A	G	76769605	0.559041	0.0109209	0.00192614	1.4e-08	-0.0487902	0.0260466	0.0610422
rs72647336	A	G	126445055	0.056628	-0.0440494	0.00442834	2.6e-23	-0.150823	0.0675888	0.0256496
rs7281183	A	G	16411667	0.737142	-0.01272	0.00218963	6.3e-09	0.0100503	0.0268963	0.70865
rs72926946	A	C	203477868	0.296376	-0.0206565	0.00208041	3.1e-23	0.0582689	0.0288619	0.0434991
rs72964564	C	A	123054770	0.250244	-0.0125748	0.00220598	1.2e-08	-0.0725707	0.0363778	0.0460522
rs7305678	G	T	7681181	0.86624	-0.0166218	0.00282868	4.2e-09	0.0100503	0.0544515	0.853563
rs73151974	T	C	134669523	0.144024	-0.0161895	0.00273371	3.2e-09	0.0295588	0.0448082	0.509463
rs7316878	C	T	33715933	0.43366	0.0115056	0.00201679	1.2e-08	-0.0512933	0.0303108	0.0905983
rs73243877	G	A	26047616	0.168086	-0.0253693	0.00254909	2.5e-23	-0.0100503	0.0251848	0.689846
rs73455693	A	G	58027496	0.037231	0.0280646	0.00510538	3.9e-08	-0.0618754	0.0898827	0.4912
rs75479205	G	A	7255610	0.189496	0.0138981	0.00243644	1.2e-08	-0.0618754	0.0397912	0.119946
rs75609851	A	G	19871080	0.010454	0.170089	0.00964674	1.4e-69	-0.385662	0.151916	0.0111281
rs7583067	T	C	100796850	0.240114	0.0145946	0.00223535	6.6e-11	-0.0304592	0.0345573	0.378095
rs7622114	A	C	36960660	0.581017	0.0115687	0.00193999	2.5e-09	0.0100503	0.0326061	0.757904
rs76247316	C	T	160082284	0.479856	-0.0113866	0.0019083	2.4e-09	-0.040822	0.0280391	0.145421
rs76428106	C	T	28604007	0.01297	-0.0624148	0.00878921	1.2e-12	0.357674	0.107348	0.000862502
rs76602912	C	T	57459868	0.023789	-0.0434476	0.00626364	4e-12	0.29267	0.104959	0.00529651
rs7665587	C	T	99796777	0.42208	0.0139886	0.00193372	4.7e-13	-0.0100503	0.0397122	0.800207
rs76962725	A	G	224427133	0.037253	-0.0277897	0.00508558	4.6e-08	-0.116534	0.0715269	0.103264
rs77320712	T	G	153238877	0.235452	-0.0127407	0.0022658	1.9e-08	-0.0100503	0.0243662	0.679995
rs77605964	A	G	106962948	0.226924	0.0170396	0.00227819	7.5e-14	-0.0202027	0.0315721	0.522243
rs77767539	A	G	44801556	0.014299	0.0452639	0.00821382	3.6e-08	-0.0100503	0.156361	0.94875
rs77960347	G	A	47109955	0.013349	0.290966	0.00830188	1e-200	0.0676586	0.136682	0.620595
rs7817574	C	T	144302570	0.185003	0.0331985	0.00243942	3.5e-42	0.0198026	0.045041	0.660186
rs7826177	C	T	34406540	0.635428	0.0112399	0.00197917	1.4e-08	-0.0392207	0.027066	0.147316
rs7853377	G	A	86552205	0.216224	0.0152447	0.0023168	4.7e-11	-0.0100503	0.0252701	0.690839
rs79153732	T	C	19662937	0.017377	-0.0939759	0.00728238	4.2e-38	-0.0943107	0.113206	0.404793
rs80005209	G	T	19872339	0.029614	-0.144197	0.00563687	2.5e-144	0.0487902	0.0875066	0.577145
rs8007841	C	T	81647878	0.656767	-0.0128714	0.0020177	1.8e-10	-0.00995033	0.0317929	0.754302
rs8014289	G	A	75377352	0.562282	0.0151048	0.00192712	4.6e-15	-0.00995033	0.0368482	0.787133
rs830620	T	C	71679148	0.415386	0.0149538	0.00193085	9.6e-15	-0.0202027	0.0250583	0.420112
rs880674	C	T	2250109	0.142056	0.0149836	0.00273775	4.4e-08	0.076961	0.0332925	0.020796
rs907866	A	G	20371380	0.445487	-0.0183154	0.00191879	1.4e-21	-0.0202027	0.033783	0.549831
rs921919	A	G	125265201	0.669162	-0.041665	0.00206455	1.4e-90	-0.0295588	0.0291854	0.311159
rs9327468	A	C	127441861	0.755398	-0.0148994	0.00221907	1.9e-11	0.0618754	0.0331792	0.0621971
rs9347737	G	A	163740322	0.428295	-0.0134784	0.00194715	4.4e-12	-0.0100503	0.0310312	0.746029
rs9465693	A	C	20313120	0.304872	-0.0121004	0.00208231	6.2e-09	0.0392207	0.0307704	0.202442
rs9604045	T	G	113927208	0.253572	0.0175151	0.00228914	2e-14	0.0198026	0.0439948	0.652628
rs968050	T	C	98574560	0.48238	0.0136601	0.00190807	8.1e-13	-0.040822	0.0269698	0.130122
rs983663	G	A	19678537	0.251682	-0.0143608	0.0022075	7.7e-11	-0.0202027	0.0429092	0.637765
rs9904004	G	A	17476791	0.060744	-0.0302694	0.00400552	4.1e-14	-0.0618754	0.0602136	0.304139
rs9933509	C	T	53818167	0.413899	-0.0140121	0.00191313	2.4e-13	0.0198026	0.0235922	0.40126
rs998584	A	C	43757896	0.482733	-0.0341901	0.00190975	1.1e-71	-0.0100503	0.0358041	0.778938
rs9989419	G	A	56985139	0.605917	0.143765	0.00192633	1e-200	0.0100503	0.030683	0.743248

## Sheet: STable 3
Supplementary Table 3. Effect estimates of genetic instrumental variables of triglycerides for SLE
SNP	Effect Allele	Other Allele	Chromosome position	EAF	triglycerides			SLE
					Effect	SE	P-value	Effect	SE	P-value
rs1009360	C	T	65276049	0.41859	-0.0184832	0.00200785	3.4e-20	0.0582689	0.0284599	0.0406181
rs10210970	T	C	28646847	0.131448	0.0232557	0.00292788	2e-15	0.0295588	0.0418425	0.479921
rs10242866	T	C	17920613	0.398698	0.015793	0.00202877	7e-15	0.0392207	0.0308851	0.204124
rs10277582	T	C	17284989	0.118591	-0.0173714	0.00308015	1.7e-08	-0.0833816	0.0485242	0.0857334
rs10405944	C	T	33728001	0.483077	-0.013209	0.00201995	6.2e-11	-0.0512933	0.0319862	0.108801
rs1043897	T	G	230416399	0.415585	-0.014664	0.00201517	3.4e-13	0.0295588	0.0250522	0.238044
rs1045241	T	C	118729286	0.270943	-0.0206988	0.00224699	3.2e-20	-0.0202027	0.0412014	0.623893
rs10513688	A	G	170727218	0.097403	0.0247828	0.00334924	1.4e-13	0.0582689	0.0443236	0.188636
rs10750766	A	C	65473798	0.709959	0.0193855	0.00218742	7.8e-19	0.040822	0.0304363	0.179847
rs10773049	C	T	124506631	0.39535	-0.0290398	0.00203691	4.1e-46	-0.0304592	0.0313101	0.330641
rs10775406	G	A	46197755	0.759694	0.0206571	0.00232578	6.6e-19	-0.0392207	0.0294425	0.182824
rs1077835	G	A	58723426	0.220459	0.0473668	0.00240452	2.2e-86	0.0861777	0.0336997	0.0105512
rs10797119	C	T	92202495	0.536622	0.0157113	0.00200465	4.6e-15	0.0943107	0.030748	0.00216068
rs10811662	A	G	22134253	0.173212	-0.0154098	0.0026291	4.6e-09	-0.0100503	0.0557852	0.857026
rs10899490	T	C	78105879	0.161369	-0.0170082	0.00269347	2.7e-10	0.0392207	0.0345522	0.256327
rs11000468	T	C	74711376	0.255269	-0.0148544	0.00231748	1.5e-10	0.0487902	0.0349339	0.162521
rs11030107	G	A	27694835	0.260757	0.0160418	0.00225693	1.2e-12	-0.0100503	0.0632314	0.873712
rs11078597	C	T	1618363	0.186613	0.0191708	0.0025513	5.7e-14	-0.040822	0.0338409	0.227705
rs11100083	C	T	157682598	0.226214	-0.0160248	0.00237585	1.5e-11	0.00995033	0.0582039	0.864258
rs11206374	A	G	40048009	0.224815	0.0250232	0.00237577	6.1e-26	0.0392207	0.0308148	0.203093
rs1133400	G	A	134459388	0.219923	0.0137462	0.00239759	9.8e-09	-0.040822	0.0333042	0.2203
rs113344423	A	G	95316037	0.060177	0.0434468	0.00428926	4.1e-24	-0.0725707	0.0620123	0.241895
rs11637681	G	A	40387971	0.276291	0.0125866	0.00224251	2e-08	-0.0512933	0.0361817	0.156291
rs116843064	A	G	8429323	0.019327	-0.226505	0.00721009	1e-200	-0.0618754	0.0984806	0.529807
rs117233107	A	G	4328521	0.015176	-0.0732317	0.0086122	1.8e-17	-0.139262	0.144258	0.334361
rs117287238	A	G	15090794	0.028185	-0.0394324	0.00614684	1.4e-10	-0.0304592	0.0917284	0.739845
rs117316645	A	G	45458212	0.0421	0.0277821	0.00495454	2.1e-08	0.0295588	0.0615157	0.630866
rs117431393	G	A	42355095	0.035446	0.0312254	0.00537977	6.5e-09	-0.150823	0.0874468	0.0845746
rs11746801	A	G	55990342	0.637069	-0.0123657	0.00207937	2.7e-09	-0.0198026	0.0365328	0.587784
rs11904650	G	A	119745127	0.020999	0.0410641	0.00692419	3e-09	0.122218	0.0902783	0.175804
rs12185242	C	A	47407071	0.454836	0.0175265	0.00199898	1.8e-18	-0.040822	0.0274051	0.136336
rs12424054	A	G	107186747	0.232437	0.0191212	0.00235346	4.5e-16	-0.0100503	0.0287153	0.726338
rs12446515	T	C	56987015	0.322889	-0.0334207	0.00213589	3.5e-55	-0.105361	0.0340535	0.00197497
rs12475332	G	T	227232047	0.260988	-0.0140007	0.00225386	5.2e-10	0.0295588	0.0345401	0.392118
rs12504746	T	C	39646631	0.192857	-0.0152674	0.00252148	1.4e-09	-0.040822	0.0353172	0.247735
rs12530679	G	A	106632113	0.48466	-0.0121299	0.00201682	1.8e-09	-0.0202027	0.0269004	0.452641
rs12669911	C	A	32262377	0.614026	-0.0118536	0.00205405	7.9e-09	-0.0392207	0.030603	0.199984
rs12902047	C	A	41915522	0.313907	-0.0129253	0.00214533	1.7e-09	0.0198026	0.0330856	0.549488
rs12928099	A	C	15150505	0.296442	-0.0282116	0.00218133	2.9e-38	-0.0100503	0.0523562	0.847773
rs12948505	T	C	464962	0.194119	0.0138887	0.00251214	3.2e-08	0.00995033	0.0388249	0.797729
rs13066793	G	A	87037543	0.090095	-0.0224583	0.00347278	1e-10	0.0487902	0.0649921	0.452828
rs13118477	A	G	89704367	0.392654	0.0149897	0.00203847	1.9e-13	0.0392207	0.0246462	0.111531
rs13269725	G	A	72459889	0.078416	0.0349878	0.0036804	2e-21	-0.0512933	0.061703	0.405808
rs13354321	C	T	157925297	0.409787	-0.0154305	0.00201429	1.9e-14	-0.0100503	0.0308153	0.744314
rs13389219	T	C	165528876	0.392551	-0.0376242	0.00202704	6.6e-77	0.0295588	0.0312964	0.344925
rs1340819	C	A	29145323	0.345011	-0.0121655	0.00209472	6.3e-09	-0.0100503	0.0230329	0.662586
rs134551	T	C	28807625	0.335438	-0.0116536	0.00211111	3.4e-08	-0.0512933	0.0272722	0.0599998
rs1347188	G	A	124743259	0.245797	0.0139021	0.00231385	1.9e-09	0.00995033	0.0223847	0.65667
rs138191773	A	G	72522321	0.017021	-0.0471717	0.00791884	2.6e-09	0.00995033	0.107522	0.926267
rs140107293	G	A	5267191	0.154707	-0.0227003	0.00275296	1.6e-16	-0.0304592	0.0431526	0.480282
rs140288	A	G	24335977	0.566711	-0.0132623	0.00200841	4e-11	0.0304592	0.032591	0.35
rs1420384	T	G	171583876	0.66699	-0.01279	0.00210534	1.2e-09	-0.0198026	0.0287921	0.491592
rs149142833	T	C	32188142	0.156359	0.0169358	0.00276509	9.1e-10	-0.040822	0.0412561	0.322429
rs150419156	A	G	27744937	0.015259	-0.0505491	0.00847063	2.4e-09	-0.18633	0.119355	0.118491
rs150460588	C	T	57023457	0.044425	0.0326952	0.00484966	1.6e-11	-0.0304592	0.0616981	0.621531
rs150555490	T	C	116697081	0.056868	-0.0384234	0.00427544	2.5e-19	0.0676586	0.0695148	0.330405
rs151235402	T	C	569164	0.015827	0.0521833	0.00815144	1.5e-10	0.182322	0.12268	0.137238
rs1544980	C	T	10677981	0.198644	0.0238704	0.00248513	7.6e-22	-0.105361	0.0397257	0.00799687
rs17184382	C	A	63792486	0.425367	-0.0219251	0.00201039	1.1e-27	0.0295588	0.0321408	0.357747
rs17326656	T	G	48962291	0.238472	0.0174394	0.00233365	7.8e-14	-0.0100503	0.027344	0.713208
rs17585887	C	T	139835498	0.591074	-0.0285849	0.00201656	1.3e-45	0.0100503	0.0218898	0.646138
rs1760801	A	G	154259650	0.295768	-0.0202981	0.00218442	1.5e-20	0.0392207	0.0305346	0.198979
rs1799831	T	C	44199142	0.156029	0.024506	0.00273953	3.7e-19	-0.0202027	0.0510445	0.692263
rs1835346	G	A	161162290	0.023874	-0.0391877	0.00654659	2.2e-09	-0.0725707	0.103682	0.48397
rs186696265	T	C	161111700	0.014693	-0.104318	0.00828522	2.4e-36	-0.150823	0.156527	0.335266
rs193735	A	G	130672958	0.036665	0.0329807	0.00529922	4.9e-10	-0.0304592	0.0846614	0.719013
rs1938566	T	C	98478981	0.834537	-0.0212127	0.00267054	2e-15	-0.00995033	0.0271999	0.714498
rs2043085	C	T	58680954	0.612184	-0.0308028	0.00204157	1.9e-51	-0.0198026	0.0283155	0.484328
rs2070341	T	C	24545375	0.60309	0.0113012	0.00203413	2.8e-08	-0.0295588	0.0263173	0.261365
rs2081687	C	T	59388565	0.663201	-0.0261379	0.00209126	7.6e-36	-0.0392207	0.03008	0.192274
rs2092203	T	C	39858545	0.481154	0.0136756	0.00199323	6.8e-12	0.076961	0.0271861	0.00464173
rs2131311	G	A	40435999	0.714636	-0.0124181	0.00222753	2.5e-08	-0.00995033	0.0294332	0.735314
rs2131919	G	A	95283887	0.164266	0.0173511	0.00268396	1e-10	-0.0100503	0.0539181	0.852131
rs213494	T	C	54877103	0.648345	0.0156106	0.00207578	5.5e-14	0.0512933	0.0323065	0.112352
rs2137557	C	T	188439236	0.645612	0.0117624	0.00208003	1.6e-08	0.0202027	0.0320652	0.528661
rs2187114	A	G	70517838	0.101024	-0.0185151	0.00330375	2.1e-08	0.0582689	0.0534555	0.275693
rs2240533	C	T	71541026	0.309898	-0.0129897	0.00215234	1.6e-09	0.00995033	0.0211665	0.638286
rs2244278	A	C	107661129	0.120553	-0.0269912	0.00306133	1.2e-18	0.0295588	0.0452066	0.513202
rs2267373	T	C	38600542	0.580693	0.0215638	0.00202145	1.4e-26	0.0100503	0.0149006	0.5
rs2302263	T	C	64021821	0.088863	0.0436112	0.00349051	8e-36	0.00995033	0.0451536	0.825586
rs2304969	T	G	4692559	0.144932	-0.0161469	0.0028501	1.5e-08	0.0487902	0.0401538	0.224335
rs2305746	G	A	35556300	0.933319	0.0282544	0.0039744	1.2e-12	-0.0295588	0.052523	0.573587
rs2407278	G	A	37399290	0.030154	-0.0339449	0.00581961	5.4e-09	0.0582689	0.0744534	0.433849
rs2487294	T	G	113937941	0.723477	0.0183191	0.00222084	1.6e-16	0.0202027	0.0369189	0.584229
rs2699805	A	G	26394297	0.399672	-0.0201313	0.00203748	5.1e-23	0.0582689	0.0284666	0.0406659
rs275184	G	T	39444679	0.162051	-0.0173487	0.00275263	2.9e-10	0.0582689	0.0408546	0.153796
rs278981	C	T	40428010	0.758155	0.0125871	0.00229058	3.9e-08	0.0100503	0.0329064	0.760044
rs28577186	A	G	4488191	0.664571	-0.0163428	0.00211672	1.2e-14	0.0512933	0.0310387	0.0984215
rs2925979	C	T	81534790	0.699976	-0.0322092	0.00217095	8.5e-50	-0.0392207	0.0290966	0.177675
rs2937124	T	C	69862109	0.362769	-0.0182561	0.00212336	8.1e-18	0.0392207	0.0333503	0.239586
rs2943645	T	C	227099180	0.646594	0.0402918	0.00207151	2.9e-84	0.0100503	0.0218981	0.646263
rs308	G	T	19817476	0.020597	-0.159413	0.00698442	2.6e-115	0.0487902	0.107206	0.64903
rs3103310	G	A	12473045	0.241785	0.0202549	0.00236652	1.1e-17	-0.040822	0.0361218	0.258425
rs320369	G	A	118143517	0.683292	-0.0125327	0.00214567	5.2e-09	-0.0392207	0.0279629	0.160736
rs325485	G	A	103995368	0.602889	-0.0117435	0.00204042	8.6e-09	0.0100503	0.0275167	0.714929
rs326222	C	T	47259668	0.697957	0.0252203	0.00215698	1.4e-31	-0.076961	0.02905	0.00806678
rs343	A	C	19810787	0.083129	-0.141493	0.00361052	1e-200	0.0392207	0.0447083	0.380347
rs34682685	A	G	72096227	0.104198	0.0337428	0.00326987	5.8e-25	-0.0304592	0.0574208	0.595797
rs35763453	C	T	46215895	0.058647	0.02845	0.00435137	6.2e-11	-0.040822	0.0744203	0.583326
rs3731696	G	A	203431804	0.121188	0.0218939	0.00303176	5.1e-13	0.00995033	0.0486575	0.837965
rs3758413	C	T	17268839	0.417724	0.0111232	0.00201767	3.5e-08	-0.0100503	0.020468	0.623407
rs3820897	C	T	3642361	0.819861	0.0197269	0.00260304	3.5e-14	-0.0487902	0.0352699	0.166562
rs3860846	T	C	126631687	0.27531	0.0297027	0.00224011	4e-40	-0.040822	0.0374855	0.276151
rs394872	T	C	46582100	0.536237	0.0111807	0.00200285	2.4e-08	-0.0295588	0.0280192	0.291449
rs3974807	T	C	49161967	0.189267	0.0159776	0.00253125	2.8e-10	0.0295588	0.0421588	0.483222
rs4128205	C	A	165467068	0.509173	0.0115011	0.00199472	8.1e-09	-0.0100503	0.0360014	0.780117
rs4134963	T	C	20486798	0.189878	-0.0189544	0.00254235	9e-14	-0.0304592	0.0347924	0.381326
rs4253750	C	T	46613852	0.214455	0.0177576	0.00243701	3.2e-13	-0.0100503	0.0202689	0.62
rs4471666	G	T	85198965	0.069488	-0.022461	0.00396699	1.5e-08	-0.0833816	0.056682	0.14128
rs4675812	A	G	242395674	0.587882	-0.0142305	0.00201176	1.5e-12	0.0304592	0.0331188	0.357732
rs4731701	T	C	130430930	0.493088	-0.0325803	0.00198921	2.7e-60	-0.0618754	0.0326698	0.0582291
rs4765148	T	G	124478637	0.312686	-0.0251537	0.0021456	9.7e-32	-0.0100503	0.0583784	0.863313
rs480823	C	T	116525730	0.078996	0.15572	0.00371974	1e-200	0.0487902	0.0522827	0.350717
rs483808	T	C	7957481	0.701973	-0.0136636	0.00218517	4e-10	0.040822	0.0364107	0.262222
rs4969179	G	T	76391454	0.60445	-0.0177529	0.00203649	2.8e-18	0.0100503	0.0283242	0.722715
rs4976033	G	A	67714246	0.402122	0.0177909	0.00205178	4.3e-18	0.0676586	0.027302	0.0132063
rs499293	A	G	30504660	0.65807	-0.0117912	0.00208902	1.7e-08	0.0202027	0.0335001	0.546466
rs55646464	T	G	173324971	0.300087	0.0121913	0.00217016	1.9e-08	-0.0100503	0.038242	0.792698
rs56397607	G	A	114042643	0.182538	0.0174851	0.00257608	1.1e-11	0.0676586	0.0344923	0.0498138
rs6028716	A	G	38547459	0.258428	-0.0128217	0.00228302	2e-08	-0.0100503	0.0369263	0.785489
rs6073958	C	T	44551855	0.198674	0.0556952	0.00249344	1.6e-110	-0.040822	0.0357889	0.254023
rs60856912	T	G	65892343	0.162906	0.0248329	0.00270829	4.8e-20	-0.105361	0.0396423	0.00786575
rs61830291	C	A	221001142	0.095791	0.0287484	0.00337913	1.8e-17	0.0392207	0.0566103	0.488423
rs61993685	C	T	100765823	0.076413	-0.0234087	0.00373997	3.9e-10	-0.105361	0.0696753	0.130492
rs62117489	A	C	8442202	0.056432	-0.0427743	0.00431389	3.6e-23	0.131028	0.0545907	0.0163863
rs62128802	T	C	48341814	0.183216	-0.0158746	0.00257782	7.4e-10	-0.0202027	0.0356582	0.571009
rs62135012	A	G	50731010	0.357929	-0.0117482	0.00207507	1.5e-08	-0.0304592	0.0350244	0.384488
rs62274099	T	C	156810578	0.424205	0.0120882	0.00202424	2.3e-09	-0.0202027	0.0255006	0.428219
rs62427982	T	C	107437166	0.32217	-0.0133153	0.00213196	4.2e-10	0.0198026	0.0323132	0.539987
rs62459095	T	C	44267538	0.061781	-0.0319865	0.00426882	6.7e-14	0.00995033	0.06865	0.884756
rs62473520	C	T	130583442	0.077998	-0.0211003	0.00380118	2.8e-08	0.0198026	0.0599171	0.741022
rs6506033	T	C	289209	0.072523	-0.0228948	0.00383903	2.5e-09	-0.0202027	0.0695175	0.771347
rs6517522	C	T	40553845	0.498138	-0.0129031	0.00199242	9.4e-11	0.0392207	0.0313429	0.210809
rs6532798	T	C	100054827	0.697405	0.013792	0.00216353	1.8e-10	0.0100503	0.0460344	0.827178
rs6562773	G	A	74188935	0.547533	-0.0120538	0.00201057	2e-09	-0.00995033	0.0334197	0.765903
rs676210	A	G	21231524	0.205293	-0.0735169	0.00244968	7.1e-198	0.113329	0.0364472	0.00187474
rs6792725	G	A	24520283	0.692404	-0.0152543	0.00221886	6.2e-12	-0.0295588	0.0351409	0.400263
rs67981690	G	A	21343886	0.129887	0.0299225	0.00297454	8.3e-24	0.0198026	0.0496816	0.690195
rs6805924	T	G	69879670	0.430548	0.0109684	0.00200571	4.5e-08	-0.0304592	0.0271677	0.262221
rs684773	C	A	135956305	0.766797	0.0291133	0.00234718	2.5e-35	-0.0295588	0.0339901	0.384503
rs696825	T	C	86583076	0.252926	-0.0202838	0.00228763	7.5e-19	-0.0100503	0.0366542	0.783937
rs698927	C	A	93836218	0.183785	-0.0183059	0.00256302	9.2e-13	0.0295588	0.0336623	0.379891
rs6999569	G	A	126475770	0.470737	-0.0860885	0.00198061	1e-200	0.0295588	0.0325164	0.363328
rs7077812	C	T	81096071	0.194911	0.0142284	0.00250611	1.4e-08	0.0392207	0.0388267	0.312425
rs7134375	A	C	20473758	0.431174	-0.0171435	0.00200504	1.2e-17	0.0198026	0.0229266	0.387731
rs7135509	C	T	22765676	0.293196	-0.0121338	0.00221197	4.1e-08	0.0295588	0.0331267	0.372235
rs71368855	T	C	56087586	0.115087	0.026073	0.00312826	7.8e-17	0.0198026	0.0506137	0.695612
rs7140110	C	T	114544024	0.298338	0.0283172	0.00217811	1.2e-38	-0.0512933	0.030906	0.096984
rs71603401	G	A	18034463	0.136804	0.0264991	0.00291753	1.1e-19	-0.0618754	0.0371603	0.0958937
rs7215055	G	A	17458353	0.062892	0.0389233	0.00410062	2.3e-21	-0.0725707	0.0603871	0.229457
rs7239575	C	T	21120035	0.490494	-0.0160767	0.00199133	6.8e-16	-0.0512933	0.0276065	0.063167
rs7244	A	G	153800513	0.174166	0.0151978	0.00261808	6.4e-09	0.0676586	0.0339224	0.0460967
rs72555385	G	A	73123473	0.048975	0.0653776	0.0046178	1.7e-45	-0.0725707	0.0695749	0.296921
rs72603744	C	A	75647167	0.315623	-0.0125232	0.00213684	4.6e-09	-0.0304592	0.0298049	0.306803
rs72644085	C	T	55783832	0.146036	-0.0196036	0.00281241	3.2e-12	0.0198026	0.0312236	0.525939
rs7274718	A	G	56113783	0.598516	0.0159491	0.00202919	3.8e-15	-0.0861777	0.028231	0.00226877
rs72784786	A	G	28489549	0.060638	0.0263468	0.00416714	2.6e-10	-0.0100503	0.0490563	0.837671
rs72801474	A	G	132444128	0.091843	-0.0307938	0.00344154	3.6e-19	-0.0943107	0.0629771	0.134253
rs729761	G	T	43804571	0.711859	0.0177868	0.00221435	9.5e-16	0.0202027	0.0273675	0.460392
rs73025562	A	G	160562481	0.245879	0.0138633	0.00231292	2e-09	0.0582689	0.0338159	0.0848672
rs7308584	A	G	6706744	0.184436	0.0149992	0.00256911	5.3e-09	0.0198026	0.0343192	0.563931
rs7400002	G	A	114524944	0.230609	0.0139701	0.00236663	3.6e-09	-0.0100503	0.0232529	0.665583
rs74090351	A	G	61705898	0.068143	-0.0250097	0.00393658	2.1e-10	-0.0202027	0.0573988	0.72486
rs75268115	G	A	18301915	0.084699	-0.0207435	0.0035798	6.8e-09	0.0198026	0.0550867	0.719235
rs75609851	A	G	19871080	0.01048	-0.199116	0.0100401	1.6e-87	-0.385662	0.151916	0.0111281
rs77009508	G	A	161004972	0.073734	0.0450912	0.00379997	1.8e-32	-0.0202027	0.0533065	0.704695
rs7704653	G	A	90255685	0.723029	0.0157533	0.00224582	2.3e-12	0.0304592	0.0354787	0.390605
rs7714361	C	A	112490629	0.233667	0.0138858	0.00236622	4.4e-09	-0.0202027	0.0307374	0.51101
rs7786339	T	C	72139093	0.168936	0.016328	0.00265352	7.6e-10	0.076961	0.0432547	0.0751986
rs7847285	C	T	13723175	0.589213	-0.0116104	0.00202626	1e-08	0.0304592	0.0294361	0.300783
rs78484485	A	G	116598065	0.054016	-0.0758529	0.00439863	1.2e-66	-0.0100503	0.0413952	0.808168
rs78588343	A	G	7249460	0.176216	-0.0155231	0.0026035	2.5e-09	-0.0725707	0.0424347	0.0872328
rs7861679	T	C	123375589	0.696815	0.0122025	0.00216741	1.8e-08	-0.0392207	0.0314703	0.212663
rs79153732	T	C	19662937	0.017389	0.0773626	0.00758596	2e-24	-0.0943107	0.113206	0.404793
rs79357714	G	A	116902639	0.045724	-0.0289463	0.00476453	1.2e-09	0.0392207	0.0814376	0.630088
rs7947951	G	A	13356030	0.689254	0.0193777	0.00214074	1.4e-19	0.0100503	0.0340238	0.767696
rs8102873	T	C	57488423	0.584919	0.0123302	0.00201474	9.4e-10	0.0100503	0.019521	0.606659
rs8126001	T	C	62711459	0.489576	-0.0163778	0.00199681	2.4e-16	0.0295318	0.0320715	0.357149
rs867939	A	G	19911690	0.57621	-0.0136048	0.00202516	1.8e-11	0.0618754	0.0304899	0.0424199
rs880315	C	T	10796866	0.340211	-0.011772	0.00210497	2.2e-08	0.076961	0.0272062	0.00467218
rs921971	C	T	57861663	0.265901	0.01565	0.00225602	4e-12	-0.0202027	0.031094	0.515867
rs9373056	T	C	133797208	0.320263	-0.0122839	0.00212321	7.2e-09	0.0676586	0.0314162	0.0312694
rs9376511	G	A	140611419	0.203288	-0.0154993	0.00246511	3.2e-10	0.0295588	0.0382243	0.439346
rs9561643	C	A	95253131	0.314726	0.0167149	0.00214481	6.5e-15	-0.0304592	0.0323475	0.346385
rs9584870	C	T	99245866	0.366179	-0.0123562	0.00210377	4.3e-09	-0.0202027	0.025221	0.423115
rs970069	T	C	140888248	0.212039	0.0162322	0.00243455	2.6e-11	-0.0202027	0.0420473	0.630889
rs9902027	T	C	7440984	0.77437	-0.0151609	0.00238645	2.1e-10	0.0725707	0.0361373	0.0446221
rs998584	A	C	43757896	0.482727	0.0401182	0.00198999	2.2e-90	-0.0100503	0.0358041	0.778938

## Sheet: STable 4
Supplementary Table 4. Effect estimates of genetic instrumental variables of Apolipoprotein A-I for SLE
SNP	Effect Allele	Other Allele	Chromosome position	EAF	Apolipoprotein A-I			SLE
					Effect	SE	P-value	Effect	SE	P-value
rs10023962	G	T	177959511	0.816753	0.0176607	0.00254251	3.8e-12	0.0618754	0.0364247	0.0893717
rs10170658	T	G	238699970	0.222908	-0.0132874	0.00235794	1.7e-08	0.0676586	0.0322914	0.0361485
rs10404380	A	C	8466254	0.604801	-0.0257904	0.00201461	1.6e-37	-0.0295588	0.0259213	0.25415
rs10489044	G	A	87976387	0.199084	-0.0183462	0.00246586	1e-13	0.00995033	0.0176307	0.572498
rs10504477	C	T	71338185	0.412293	-0.0121174	0.00199318	1.2e-09	0.0198026	0.0357762	0.579911
rs1055582	T	C	39700173	0.505137	0.0155609	0.00196562	2.4e-15	-0.0295588	0.0220446	0.179964
rs10748165	T	C	71372390	0.504155	0.0110061	0.00196411	2.1e-08	0.0392207	0.026593	0.140253
rs10750766	A	C	65473798	0.709869	-0.0147925	0.00216197	7.8e-12	0.040822	0.0304363	0.179847
rs10752898	C	T	183077896	0.55762	0.0125396	0.00196775	1.9e-10	-0.0295588	0.0242439	0.222759
rs10774439	A	G	6731818	0.814838	0.0164484	0.00255731	1.3e-10	-0.0392207	0.0322409	0.223799
rs10798615	G	T	178513895	0.533322	-0.0153188	0.00196392	6.2e-15	0.0512933	0.0280875	0.0678203
rs1086056	G	T	154088411	0.844669	-0.0188503	0.00271238	3.7e-12	0.0833816	0.0453477	0.0659569
rs10876447	A	G	53770941	0.154052	-0.01939	0.00271564	9.3e-13	0.0198026	0.0345387	0.56641
rs10883451	C	T	101924418	0.496282	0.022096	0.00196056	1.8e-29	-0.0833816	0.031356	0.00783285
rs10917383	G	A	23788994	0.875246	0.0203915	0.00296088	5.7e-12	0.0943107	0.0472311	0.045848
rs11021232	C	T	95320808	0.181005	-0.0164557	0.00256026	1.3e-10	0.0582689	0.0362184	0.107656
rs11045172	C	A	20470221	0.197912	0.0222366	0.00247597	2.7e-19	0.00995033	0.0274703	0.717186
rs11057390	G	T	124383813	0.295431	0.0190026	0.00215664	1.2e-18	-0.0202027	0.0262113	0.440847
rs11067231	A	C	109993603	0.523895	0.021994	0.00196177	3.6e-29	-0.00995033	0.0252059	0.693019
rs111849006	A	G	52581893	0.181219	0.0146894	0.00260225	1.7e-08	0.0392207	0.0426191	0.357436
rs11216920	G	A	118462554	0.084072	0.0250384	0.00354197	1.6e-12	0.0487902	0.0490113	0.319499
rs1132274	A	C	17596155	0.154087	-0.0287721	0.0027161	3.2e-26	0.0392207	0.044406	0.377112
rs116006942	A	G	53405314	0.060786	-0.0283109	0.00415365	9.4e-12	0.00995033	0.0435373	0.819221
rs11632618	A	G	58724706	0.06962	0.108049	0.00384587	1.1e-173	0.0295588	0.0623733	0.635569
rs11691486	C	T	100796182	0.240048	0.0141328	0.00230186	8.3e-10	-0.0304592	0.0348237	0.381754
rs117399007	T	C	59264999	0.043444	-0.0288859	0.00484793	2.5e-09	-0.105361	0.0802352	0.189134
rs11754773	G	A	34577257	0.093405	-0.0400977	0.00338901	2.7e-32	-0.0304592	0.053534	0.569377
rs117853493	A	G	20056640	0.015074	0.0567003	0.00803613	1.7e-12	-0.0304592	0.1083	0.778519
rs11870735	T	C	481604	0.180979	-0.0152398	0.00254853	2.2e-09	0.00995033	0.0297583	0.7381
rs12229372	C	T	125339990	0.10329	0.0296946	0.003302	2.4e-19	-0.105361	0.0503903	0.0365376
rs12273363	C	T	27744859	0.205682	-0.0197428	0.00242496	3.9e-16	-0.0202027	0.0423421	0.633269
rs12436555	A	G	24634825	0.173179	-0.0146547	0.00260342	1.8e-08	0.00995033	0.0717994	0.889778
rs12740374	T	G	109817590	0.220913	0.0442974	0.00235869	1.1e-78	-0.0100503	0.0272136	0.711893
rs12943517	A	G	4083923	0.310724	-0.0118613	0.00212624	2.4e-08	-0.0833816	0.032668	0.0106987
rs13059175	T	C	152062241	0.299999	0.0148346	0.00213401	3.6e-12	-0.0100503	0.0395411	0.799361
rs13326165	G	A	52532118	0.795376	-0.0195454	0.00242685	8e-16	-0.00995033	0.0288922	0.730548
rs13379043	C	T	74250126	0.280373	0.0217854	0.00222966	1.5e-22	-0.0618754	0.034479	0.072721
rs138354839	A	C	180416174	0.015103	-0.0671387	0.00865796	8.9e-15	-0.0304592	0.178951	0.864845
rs1395221	T	G	24626903	0.397633	-0.0132838	0.00201044	3.9e-11	-0.0202027	0.0292258	0.489401
rs1400362	C	T	185883562	0.741488	0.0125215	0.00226712	3.3e-08	-0.0487902	0.033056	0.139948
rs144033177	C	A	571467	0.015828	-0.0494186	0.0080641	8.9e-10	0.182322	0.123197	0.138895
rs144311893	T	C	45423944	0.021987	0.122697	0.00690208	1.1e-70	0.0487902	0.104243	0.639754
rs1446585	G	A	136407479	0.244189	0.0185954	0.00223649	9.2e-17	-0.0618754	0.0346745	0.0743481
rs150237291	C	T	46781014	0.021812	0.0494709	0.00674777	2.3e-13	-0.0512933	0.118932	0.666262
rs150483923	A	C	106957161	0.225932	0.0197365	0.0023555	5.3e-17	-0.0202027	0.0349082	0.562766
rs1601933	T	C	58671559	0.466597	-0.0842338	0.00199576	1e-200	0.00995033	0.0284235	0.726283
rs1661052	A	G	2942593	0.908498	0.0293691	0.00340349	6.2e-18	-0.0198026	0.0396242	0.617243
rs17008972	A	G	71756272	0.124198	0.0192616	0.00298016	1e-10	0.0582689	0.0427864	0.173243
rs17326656	T	G	48962291	0.238733	-0.0181882	0.00230557	3.1e-15	-0.0100503	0.027344	0.713208
rs17883513	G	A	94974185	0.034361	0.029944	0.00538771	2.7e-08	0.00995033	0.0755004	0.895149
rs1789896	A	G	100256984	0.513472	0.0149273	0.00195991	2.6e-14	0.0304592	0.0291211	0.295584
rs1852922	A	G	70936712	0.69011	0.0123581	0.00212826	6.4e-09	-0.00995033	0.0308481	0.747028
rs1862205	A	G	108656635	0.404644	0.0110691	0.00200091	3.2e-08	0.00995033	0.0235398	0.672512
rs188502504	C	T	131121165	0.036433	-0.0291118	0.00525498	3e-08	-0.0618754	0.0757647	0.414112
rs1919309	C	T	14029854	0.508795	0.0116908	0.00196745	2.8e-09	0.0295588	0.0302918	0.329162
rs1970811	C	T	126696496	0.457761	-0.0116143	0.00197362	4e-09	0.0392207	0.0266004	0.140363
rs2111705	A	G	75261641	0.543888	-0.0149276	0.0019717	3.7e-14	0.0304592	0.030026	0.310379
rs2159935	A	G	55521017	0.490312	0.0114396	0.00196234	5.6e-09	-0.0100503	0.0157566	0.523572
rs2245095	T	C	122857596	0.088862	-0.025599	0.00344877	1.1e-13	0.0392207	0.0431233	0.363085
rs2247355	T	C	103876780	0.182653	0.0177172	0.00253838	3e-12	-0.040822	0.0352155	0.246372
rs2256720	C	T	46279531	0.444499	0.0121751	0.00197748	7.4e-10	-0.040822	0.0333404	0.220801
rs2269434	C	T	47360412	0.345387	0.0346097	0.00205762	1.7e-63	0.076961	0.030105	0.0105755
rs2298214	A	C	935222	0.577488	-0.0131486	0.00199824	4.7e-11	-0.0861777	0.030116	0.00421609
rs2298624	T	C	47429022	0.132474	0.0319587	0.00288956	2e-28	-0.0618754	0.0411921	0.133067
rs2302263	T	C	64021821	0.0887	-0.0285016	0.00345206	1.5e-16	0.00995033	0.0451536	0.825586
rs2362541	G	T	30478453	0.507575	-0.0112615	0.00195989	9.1e-09	-0.00995033	0.0248696	0.689084
rs2419605	G	A	113978097	0.147796	-0.0312837	0.00277987	2.2e-29	0.0582689	0.0379388	0.124571
rs2494747	T	G	105258437	0.615762	-0.0322265	0.00202366	4.3e-57	-0.0198026	0.0302552	0.512778
rs2540951	G	A	65276736	0.376251	0.01211	0.00201943	2e-09	0.0487902	0.0307035	0.112043
rs2544654	T	G	72888280	0.715237	0.0128434	0.00217845	3.7e-09	0.0202027	0.0380803	0.595744
rs254559	A	C	134444982	0.40484	-0.0170773	0.0020013	1.4e-17	0.0487902	0.0275115	0.0761553
rs2642438	G	A	220970028	0.702624	0.0291285	0.00213949	3.3e-42	-0.00995033	0.0312538	0.750203
rs267738	G	T	150940625	0.219299	0.0343761	0.00236534	7.5e-48	-0.0725707	0.0364946	0.0467531
rs2726112	G	A	36178753	0.453816	-0.0138549	0.00196994	2e-12	-0.0202027	0.0364085	0.57897
rs2740488	C	A	107661742	0.265536	-0.0804019	0.00222407	1e-200	-0.0100503	0.0303295	0.740364
rs2804894	A	G	33647091	0.734838	0.0162537	0.00224777	4.8e-13	-0.0487902	0.0328578	0.137573
rs28362901	A	C	74712937	0.088368	-0.0246353	0.00345669	1e-12	0.0295588	0.0475698	0.534351
rs286965	C	T	153360230	0.632207	-0.0160285	0.00203382	3.2e-15	-0.0487902	0.0296787	0.100188
rs28824216	T	C	92599431	0.021793	0.0378245	0.00674912	2.1e-08	0.0198026	0.0633378	0.754546
rs2925979	C	T	81534790	0.69987	0.0285287	0.00212908	6.1e-41	-0.0392207	0.0290966	0.177675
rs2943645	T	C	227099180	0.646764	-0.0338732	0.00204772	1.8e-61	0.0100503	0.0218981	0.646263
rs2963468	G	A	158003020	0.235288	-0.0173619	0.00232896	9e-14	0.0198026	0.038027	0.60254
rs2965169	C	A	45251156	0.388716	0.0188372	0.00201158	7.6e-21	-0.0618754	0.0302513	0.0408169
rs2972166	A	G	12316339	0.274658	0.0149974	0.00220729	1.1e-11	-0.040822	0.0321343	0.203958
rs2999141	C	A	23832103	0.275749	-0.0121341	0.00222468	4.9e-08	-0.0618754	0.0379761	0.103244
rs33042	A	G	28139077	0.246125	0.0166688	0.00227684	2.5e-13	-0.040822	0.0312821	0.191905
rs34045894	A	G	33967489	0.156314	-0.0147562	0.00270319	4.8e-08	0.00995033	0.0563851	0.859924
rs34138141	T	G	40781561	0.280674	-0.0180909	0.00218637	1.3e-16	-0.0304592	0.0373059	0.414231
rs34642857	C	T	123051019	0.250631	-0.0133464	0.00227583	4.5e-09	-0.0833816	0.0386789	0.0311043
rs351862	T	C	176541370	0.114501	0.0184158	0.00309396	2.6e-09	0.0582689	0.0464037	0.209226
rs35745599	T	C	6451080	0.238631	0.0284306	0.0022991	4e-35	-0.0304592	0.0347645	0.380944
rs35909200	G	T	72156666	0.157388	0.0189094	0.00267946	1.7e-12	-0.0202027	0.0420157	0.630632
rs36096231	T	C	72399623	0.072481	-0.0207809	0.0037859	4e-08	-0.116534	0.070623	0.0989259
rs367677	G	A	69273090	0.240005	0.0174735	0.0023124	4.1e-14	-0.0618754	0.0375763	0.0996277
rs3732356	T	G	119529113	0.93378	-0.0367324	0.00398002	2.7e-20	-0.10436	0.0586375	0.0751173
rs3747973	G	A	205677148	0.592553	0.0148472	0.00199494	9.9e-14	0.0618754	0.0325386	0.0572229
rs3768321	T	G	40035928	0.196773	-0.0422764	0.00246498	6.2e-66	0.00995033	0.0256947	0.69857
rs3798233	C	A	116317092	0.402016	0.0179824	0.00199898	2.3e-19	-0.0512933	0.0288159	0.0750706
rs3818716	T	C	16851834	0.364549	-0.0127148	0.00204635	5.2e-10	-0.0512933	0.0317932	0.10667
rs3828960	G	A	135194613	0.206522	-0.0146086	0.00242641	1.7e-09	-0.0202027	0.0299278	0.499646
rs4239651	C	T	46340596	0.79439	0.0264226	0.00242837	1.4e-27	-0.0198026	0.0404164	0.624159
rs4441609	C	T	36892717	0.625576	0.0110807	0.00202443	4.4e-08	0.0100503	0.0247023	0.684112
rs4599108	T	C	85543222	0.487598	0.0140463	0.00198176	1.4e-12	-0.0295318	0.0250389	0.238225
rs4632228	T	G	19641009	0.209496	-0.01986	0.00240757	1.6e-16	-0.0202027	0.0307241	0.510826
rs4660586	T	C	42407229	0.73925	0.0125868	0.00223611	1.8e-08	-0.0198026	0.0314697	0.529179
rs4676609	T	C	39214256	0.196448	0.0149357	0.00247368	1.6e-09	0.0198026	0.0474823	0.676641
rs4725969	T	C	150558515	0.339656	0.0124013	0.00208426	2.7e-09	-0.0202027	0.0329904	0.540285
rs4762756	C	T	20597577	0.73563	0.0140023	0.00224718	4.6e-10	-0.0676586	0.0316887	0.0327522
rs4795386	G	A	37746847	0.723594	0.0255755	0.00220821	5.1e-31	0.0943107	0.0339329	0.00544716
rs4875043	C	A	144496772	0.216842	-0.0151546	0.00240369	2.9e-10	-0.0202027	0.0304964	0.507675
rs4883201	G	A	9082581	0.102363	-0.025331	0.00323925	5.3e-15	0.0392207	0.048191	0.415725
rs49675	A	G	9151688	0.09805	0.0212458	0.00330763	1.3e-10	-0.0304592	0.0460083	0.507947
rs55710224	A	G	100698648	0.498535	0.0121553	0.00196433	6.1e-10	-0.0100503	0.0196424	0.608886
rs557933	C	A	234853268	0.520257	0.0190421	0.00196414	3.2e-22	-0.0582689	0.0296206	0.0491632
rs55812947	C	T	44790807	0.129001	-0.0160846	0.00292874	4e-08	-0.0202027	0.0600231	0.736433
rs61352607	T	G	57839173	0.240776	0.0277155	0.00229129	1.1e-33	-0.0304592	0.0414238	0.462153
rs61596977	T	C	95997165	0.140376	-0.0155338	0.00282539	3.8e-08	-0.0725707	0.0438484	0.0979174
rs61980899	C	T	81676844	0.537847	-0.0139977	0.00197925	1.5e-12	-0.00995033	0.026207	0.704181
rs62135193	T	C	48755477	0.541376	-0.0108289	0.00197527	4.2e-08	0.0618754	0.0326655	0.0581969
rs6224	T	G	91423543	0.473585	0.0125532	0.0019683	1.8e-10	-0.0618754	0.0303347	0.0413752
rs62369502	C	T	43815578	0.076477	-0.0214152	0.00369565	6.8e-09	0.0295588	0.0456038	0.516878
rs62405458	T	C	180225919	0.18267	-0.0147906	0.00254902	6.5e-09	0.10436	0.0383039	0.00643932
rs6448429	T	C	26066863	0.166112	-0.0222015	0.0026563	6.4e-17	0.00995033	0.0589071	0.865863
rs6469605	T	C	116601894	0.568386	0.0349728	0.00198158	1e-69	0.0618754	0.0317862	0.051581
rs6505176	G	T	28661769	0.331623	-0.0174387	0.00209523	8.6e-17	0.00995033	0.0297763	0.738253
rs6557267	T	C	153433701	0.403524	-0.0118925	0.00200039	2.8e-09	-0.0202027	0.02925	0.48976
rs6705285	T	G	66709468	0.609051	0.0111578	0.00197677	1.7e-08	0.040822	0.0338934	0.228426
rs6765484	T	C	50041313	0.472703	0.0204373	0.00196501	2.5e-25	-0.0618754	0.0301243	0.0399751
rs6772763	C	T	15702641	0.565136	0.0128955	0.00198642	8.5e-11	-0.0392207	0.0329202	0.233501
rs681869	T	C	2981398	0.704152	-0.0165331	0.00215035	1.5e-14	0.0100503	0.0336149	0.764952
rs686030	A	C	15304782	0.858646	0.056386	0.00281822	4.7e-89	-0.0487902	0.0380696	0.199982
rs698927	C	A	93836218	0.183778	0.0245539	0.00252916	2.8e-22	0.0295588	0.0336623	0.379891
rs7032795	C	T	117134945	0.493507	0.0145998	0.00197016	1.3e-13	-0.0304322	0.0266051	0.252687
rs7136506	C	T	125326153	0.216465	-0.0318107	0.00242195	2.1e-39	-0.0202027	0.0289261	0.484911
rs7147511	T	C	100794818	0.495499	-0.0146441	0.00198342	1.5e-13	0.0198026	0.0234015	0.397435
rs7170463	G	A	41888918	0.311339	0.0161797	0.00211746	2.2e-14	0.00995033	0.041098	0.808693
rs7216643	T	C	66827491	0.223559	-0.0223626	0.00236278	2.9e-21	-0.0100503	0.0451568	0.823874
rs7238484	T	G	57735552	0.268307	-0.0213669	0.00221605	5.3e-22	-0.0304592	0.0383202	0.426695
rs72729623	T	C	154208278	0.143413	-0.0153324	0.0028013	4.4e-08	0.0487902	0.0422301	0.247951
rs72761606	C	T	243740445	0.131378	-0.0161075	0.0029005	2.8e-08	-0.0100503	0.03259	0.757788
rs72926946	A	C	203477868	0.296458	-0.0154139	0.00214215	6.2e-13	0.0582689	0.0288619	0.0434991
rs72959041	A	G	127454893	0.049126	-0.0360896	0.00459848	4.2e-15	0.0198026	0.0731187	0.786522
rs73052033	C	T	185828465	0.185091	-0.0184412	0.00253065	3.2e-13	-0.0100503	0.0375704	0.789078
rs7305678	G	T	7681181	0.866252	-0.0219163	0.00291351	5.4e-14	0.0100503	0.0544515	0.853563
rs73216701	G	A	108865293	0.429931	0.0164708	0.00198166	9.4e-17	0.0392207	0.0310956	0.207202
rs737338	T	C	11347657	0.035108	-0.10808	0.00533159	2.3e-91	0.076961	0.062188	0.215881
rs75104038	A	G	34190104	0.06109	-0.0391467	0.00409914	1.3e-21	0.0392207	0.0700822	0.575726
rs75406471	A	G	5257647	0.154253	-0.0246389	0.00272053	1.3e-19	-0.0304592	0.0404331	0.451255
rs76428106	C	T	28604007	0.012974	-0.0611895	0.00904242	1.3e-11	0.357674	0.107348	0.000862502
rs76456334	C	T	25827967	0.039627	-0.0367073	0.0051179	7.4e-13	-0.0100503	0.0664549	0.87979
rs76962725	A	G	224427133	0.037263	-0.0297678	0.00523466	1.3e-08	-0.116534	0.0715269	0.103264
rs7700617	A	C	39546706	0.497345	-0.0127352	0.00196898	9.9e-11	-0.0202027	0.0248104	0.415482
rs77960347	G	A	47109955	0.01329	0.335992	0.00855615	1e-200	0.0676586	0.136682	0.620595
rs7817574	C	T	144302570	0.184902	0.0362105	0.002519	7.4e-47	0.0198026	0.045041	0.660186
rs78296522	A	C	116648776	0.045117	0.0682915	0.00475519	9e-47	0.00995033	0.0663044	0.880709
rs78608249	T	C	7455707	0.29008	-0.0155496	0.00217141	8e-13	-0.040822	0.0304173	0.179575
rs78807370	A	G	43761091	0.14785	0.0159362	0.00276835	8.6e-09	-0.0202027	0.0356615	0.571045
rs79506257	A	G	103553567	0.047786	0.0282603	0.00464917	1.2e-09	-0.0725707	0.0682008	0.287295
rs7952521	A	G	116385354	0.105535	0.0270189	0.00330241	2.8e-16	0.076961	0.0425413	0.0704369
rs79984435	A	G	56834234	0.092203	-0.0855866	0.00337218	4.2e-142	0.0487902	0.0468637	0.297826
rs80236739	G	A	58972699	0.049836	-0.0322411	0.00450448	8.2e-13	-0.0512933	0.0907665	0.571997
rs8028785	C	T	43130646	0.18254	0.0146329	0.00253358	7.7e-09	0.0295588	0.041666	0.478062
rs8098618	T	C	21069269	0.479414	0.0115362	0.00197395	5.1e-09	-0.040822	0.0310574	0.18871
rs921919	A	G	125265201	0.669251	-0.0371454	0.00212658	2.5e-68	-0.0295588	0.0291854	0.311159
rs9347737	G	A	163740322	0.428349	-0.0111198	0.00200525	2.9e-08	-0.0100503	0.0310312	0.746029
rs9426827	C	T	154589965	0.478096	0.0170728	0.00195828	2.8e-18	0.00995033	0.0333127	0.765174
rs9471972	A	G	42915021	0.53516	0.0268788	0.00196789	1.8e-42	0.0100503	0.0309207	0.745154
rs9604045	T	G	113927208	0.253532	0.0154221	0.00235515	5.8e-11	0.0198026	0.0439948	0.652628
rs9608972	C	T	30931307	0.241455	-0.0174956	0.00230014	2.8e-14	-0.040822	0.0276611	0.14
rs976002	G	A	69343287	0.24529	0.0230909	0.00228117	4.4e-24	-0.040822	0.0349721	0.2431
rs9817452	T	G	156795414	0.387699	0.0174889	0.00202187	5.2e-18	-0.0618754	0.0315033	0.0495199
rs9989419	G	A	56985139	0.60551	0.114993	0.00199407	1e-200	0.0100503	0.030683	0.743248

## Sheet: STable 5
Supplementary Table 5. Effect estimates of genetic instrumental variables of Apolipoprotein B for SLE
SNP	Effect Allele	Other Allele	Chromosome position	EAF	Apolipoprotein B			SLE
					Effect	SE	P-value	Effect	SE	P-value
rs1003533	T	C	131755651	0.188327	-0.0200281	0.00266165	5.3e-14	-0.0833816	0.0364632	0.0222116
rs10087526	G	T	55433151	0.198764	0.0187619	0.00260759	6.2e-13	0.0295588	0.0347645	0.395182
rs10201242	A	G	158464849	0.073779	-0.0226288	0.00397212	1.2e-08	0.0392207	0.0547583	0.473836
rs10448340	G	T	139320069	0.319766	-0.0170557	0.00223016	2e-14	-0.0304592	0.028131	0.278913
rs10794579	C	T	124686656	0.575021	0.0137267	0.00210335	6.8e-11	0.0725707	0.0310695	0.0195038
rs10832963	G	T	18664241	0.744199	0.0219536	0.00238777	3.8e-20	-0.0198026	0.0362195	0.584559
rs11047939	A	G	9061971	0.224841	0.0152893	0.00250351	1e-09	-0.105361	0.033064	0.00143976
rs11057837	T	C	125311720	0.102576	0.0217967	0.00344421	2.5e-10	0.0392207	0.0519363	0.450147
rs11099097	T	C	81167309	0.291413	-0.0161746	0.00229432	1.8e-12	0.00995033	0.0172783	0.564692
rs111928762	G	A	55694188	0.039955	0.0516569	0.00532804	3.2e-22	-0.0725707	0.0795435	0.36159
rs112220485	C	T	40522713	0.085608	0.0205179	0.0037343	3.9e-08	-0.0512933	0.0569718	0.367946
rs112758337	A	G	97977268	0.185556	-0.0212571	0.00267849	2.1e-15	-0.0100503	0.0481372	0.834616
rs113177823	A	G	132217703	0.054098	-0.0412221	0.00464641	7.2e-19	0.0861777	0.0764962	0.259928
rs11568318	A	C	234665498	0.066251	0.0288066	0.0041573	4.2e-12	-0.0833816	0.0660265	0.206643
rs11591147	T	G	55505647	0.017452	-0.345954	0.00790085	1e-200	-0.34249	0.120163	0.00436898
rs116093870	C	T	103984390	0.06791	0.0261595	0.0041275	2.3e-10	-0.0833816	0.0697905	0.232188
rs11621792	T	C	24871926	0.452905	0.0210752	0.00210348	1.3e-23	-0.0202027	0.033642	0.54816
rs116734477	T	C	52095024	0.040814	-0.0633493	0.00526644	2.5e-33	0.0198026	0.0651771	0.761258
rs11709868	T	G	142648844	0.297035	-0.015551	0.00228244	9.5e-12	-0.0304592	0.0303055	0.314863
rs117733303	G	A	160922870	0.01842	0.0864463	0.00771098	3.6e-29	-0.0100503	0.097885	0.918221
rs118039278	A	G	160985526	0.078706	0.0868026	0.00387054	2.2e-111	0.0392207	0.0710065	0.580706
rs11901691	A	C	43850522	0.577074	0.0142576	0.00211213	1.5e-11	-0.0582689	0.0275322	0.0343115
rs12046278	C	T	10799577	0.34509	-0.0156231	0.00217266	6.4e-13	0.076961	0.0277209	0.00549845
rs12054451	G	T	122064369	0.259497	0.0159506	0.00238162	2.1e-11	-0.0833816	0.0345763	0.0158858
rs12469941	T	C	135629927	0.400959	0.0134202	0.00209668	1.5e-10	-0.0582649	0.0274469	0.0337684
rs12471768	C	T	64928603	0.704041	0.0139101	0.00226938	8.8e-10	0.0943107	0.0335539	0.00494299
rs1250258	T	C	216300185	0.736741	0.0141509	0.00235577	1.9e-09	-0.0582689	0.0340714	0.0872288
rs12597418	A	G	71855220	0.368086	0.0182198	0.00215637	2.9e-17	-0.0202027	0.0362481	0.577293
rs12603290	C	T	45650196	0.514724	-0.0288448	0.00207989	9.8e-44	-0.00995033	0.0209669	0.635091
rs12691088	A	G	45418486	0.02091	0.246111	0.00769582	1e-200	-0.0100503	0.0803698	0.900483
rs1277762	T	C	18494666	0.843312	0.0171563	0.00286751	2.2e-09	-0.0198026	0.0391434	0.612927
rs12916	C	T	74656539	0.400485	0.0549288	0.00212005	5.2e-148	0.0198026	0.0244908	0.41876
rs13230111	G	A	130437124	0.492349	-0.0138317	0.00207813	2.8e-11	-0.0512933	0.0274377	0.0615602
rs13247874	T	C	73010442	0.197154	-0.0215939	0.00261336	1.4e-16	-0.0100503	0.0406084	0.804526
rs13379043	C	T	74250126	0.280473	-0.0143675	0.00235876	1.1e-09	-0.0618754	0.034479	0.072721
rs13389219	T	C	165528876	0.392571	-0.0161286	0.00211805	2.6e-14	0.0295588	0.0312964	0.344925
rs1358980	T	C	43764551	0.483147	0.0149035	0.00209447	1.1e-12	-0.0202027	0.0249771	0.418601
rs138026891	T	C	21086334	0.010569	-0.0687023	0.0101987	1.6e-11	-0.105361	0.158456	0.506101
rs138354	C	T	41272143	0.534598	-0.0120708	0.00208392	6.9e-09	0.0100503	0.0260831	0.7
rs138692741	T	C	45467132	0.035781	0.0714986	0.00568647	3e-36	-0.0304592	0.0759488	0.688384
rs145730801	C	T	94768196	0.044385	0.0374641	0.00515235	3.6e-13	0.0392207	0.0612893	0.522219
rs146534110	T	G	160578069	0.013315	0.0667337	0.00906368	1.8e-13	0.0676586	0.143371	0.636988
rs148933445	A	G	45302504	0.021557	-0.573249	0.00759178	1e-200	0.173953	0.12204	0.154047
rs150474434	A	G	118845121	0.101399	-0.0343097	0.00345194	2.8e-23	0.0295588	0.0559267	0.597133
rs150503754	C	T	45579242	0.014979	-0.0517861	0.00867735	2.4e-09	-0.105361	0.149554	0.481123
rs1556562	T	G	93034023	0.790018	0.0159957	0.00247804	1.1e-10	0.0512933	0.0400846	0.200677
rs1561139	T	G	56852822	0.424334	-0.0131421	0.0021042	4.2e-10	-0.040822	0.0334234	0.22195
rs17036085	G	A	109834039	0.012178	-0.0684968	0.00943874	4e-13	0.0487902	0.114393	0.669733
rs17050272	A	G	121306440	0.40926	-0.0244302	0.00210465	3.8e-31	-0.0304592	0.0283582	0.282784
rs17476364	C	T	71094504	0.108391	-0.0209325	0.00334727	4e-10	-0.040822	0.050665	0.420402
rs17569873	T	C	62896110	0.201289	0.0183445	0.00259488	1.6e-12	-0.0304592	0.0336916	0.365964
rs183130	T	C	56991363	0.323911	-0.0478017	0.00222241	1.3e-102	-0.105361	0.032225	0.00107726
rs1888488	T	C	40686521	0.565289	0.0173586	0.00210255	1.5e-16	-0.00995033	0.0280924	0.723189
rs2043085	C	T	58680954	0.612252	-0.0193562	0.00213525	1.2e-19	-0.0198026	0.0283155	0.484328
rs2073547	G	A	44582331	0.183953	0.0312042	0.00266416	1.1e-31	0.00995033	0.0305025	0.744262
rs2137234	C	T	26080549	0.195281	0.0152817	0.00262327	5.7e-09	0.0198026	0.028167	0.482028
rs2199048	G	A	73868288	0.313756	-0.0132194	0.00224306	3.8e-09	0.0198026	0.0363686	0.586099
rs2287622	G	A	169830328	0.602775	-0.0203449	0.00211842	7.7e-22	-0.0392207	0.0283184	0.166056
rs2446066	T	G	53778650	0.17489	0.0155774	0.00273619	1.2e-08	0.00995033	0.0564804	0.860158
rs2618566	T	G	17844684	0.659901	-0.0303008	0.00219303	2e-43	-0.0295588	0.0281676	0.293998
rs2761311	T	C	95052021	0.571902	0.012077	0.00211012	1e-08	-0.00995033	0.0559861	0.858936
rs278981	C	T	40428010	0.758151	0.0148256	0.00239561	6.1e-10	0.0100503	0.0329064	0.760044
rs2807854	C	T	221029841	0.671334	0.0162948	0.00220437	1.4e-13	0.0100503	0.050792	0.843145
rs3127580	T	C	160710851	0.155127	0.0404476	0.00286539	3e-45	0.0198026	0.0504112	0.694452
rs35081008	T	C	58662235	0.148139	-0.0311143	0.00290126	7.8e-27	-0.0202027	0.041067	0.622758
rs35764292	G	A	21477029	0.040457	0.0509038	0.00532869	1.3e-21	0.0582689	0.073917	0.43052
rs35882350	G	A	623129	0.261055	0.0135528	0.0023664	1e-08	-0.0100503	0.0287952	0.727068
rs3746337	T	C	25208272	0.489153	0.0156368	0.00207666	5.1e-14	0.00995033	0.0428342	0.816306
rs3780181	G	A	2640759	0.067627	-0.0259729	0.00417003	4.7e-10	-0.0202027	0.048554	0.677347
rs3822855	T	G	116316882	0.401636	0.0148392	0.00211668	2.4e-12	-0.0512933	0.0291255	0.0782186
rs3860846	T	C	126631687	0.275298	0.0138403	0.00235387	4.1e-09	-0.040822	0.0374855	0.276151
rs4307732	A	G	126244955	0.105893	0.0481874	0.00338596	5.8e-46	-0.0100503	0.0380933	0.791907
rs454715	G	T	49114236	0.582689	-0.0235286	0.0020918	2.4e-29	0.0618754	0.0280748	0.0275283
rs4671050	T	G	62988169	0.316138	-0.0196981	0.00222973	1e-18	-0.0304592	0.0351388	0.386037
rs4687614	A	G	52492085	0.945247	0.0269271	0.0045666	3.7e-09	-0.0198026	0.0753518	0.792704
rs472495	T	G	55521313	0.649019	0.0407634	0.00217172	1.3e-78	0.0100503	0.0234918	0.66878
rs478975	A	G	234773373	0.642584	0.0141364	0.00217403	7.9e-11	-0.0198026	0.0255318	0.437982
rs4803818	T	C	45914283	0.023044	0.0417009	0.00686676	1.3e-09	0.0392207	0.0827792	0.635643
rs546240	T	C	30533622	0.619967	-0.0118734	0.00214585	3.1e-08	-0.00995033	0.0497102	0.84135
rs556107	T	C	234853059	0.523242	0.0358479	0.00207937	1.3e-66	-0.0582689	0.0295263	0.048444
rs55637835	T	C	55466303	0.120855	-0.018802	0.00323408	6.1e-09	-0.105361	0.0480686	0.0283883
rs55714927	T	C	7080316	0.190338	-0.0321831	0.00264686	5.1e-34	0.0392207	0.0445546	0.378705
rs59328596	A	G	21928227	0.148104	-0.0210021	0.00292183	6.6e-13	-0.0100503	0.0384783	0.793942
rs6072279	A	G	39755154	0.473669	0.0292319	0.00208189	8.7e-45	0.076961	0.0293685	0.0087795
rs6073958	C	T	44551855	0.198642	0.0423193	0.00260555	2.5e-59	-0.040822	0.0357889	0.254023
rs62119267	C	A	45134682	0.022316	-0.33464	0.00708026	1e-200	-0.0100503	0.108928	0.926487
rs62122481	A	C	21216815	0.376906	0.0841137	0.00214492	1e-200	-0.0943107	0.0331389	0.00442823
rs6475606	T	C	22081850	0.484473	-0.017332	0.00207721	7.2e-17	-0.0487902	0.0274821	0.075842
rs6560499	A	G	78730766	0.575961	-0.0121606	0.00211507	9e-09	0.0100503	0.028118	0.720767
rs6602909	C	T	114551993	0.327566	0.021441	0.0022203	4.6e-22	-0.0512933	0.0334661	0.125351
rs6689611	A	G	109831268	0.012374	-0.132408	0.00950251	3.9e-44	-0.0202027	0.114194	0.859575
rs67038483	T	C	33096103	0.044994	0.0278083	0.0050196	3e-08	-0.0100503	0.0707177	0.886986
rs6940814	G	A	42924932	0.587465	-0.0199476	0.00210823	3e-21	0.0100503	0.0285389	0.724716
rs7012637	A	G	9173209	0.473809	0.0200133	0.00209504	1.3e-21	0.0676586	0.0292399	0.0206724
rs7108486	C	T	5677158	0.023722	-0.0428485	0.00689551	5.2e-10	-0.0100503	0.119508	0.932979
rs71311871	G	A	58420613	0.08307	-0.0263353	0.00377144	2.9e-12	0.131028	0.0515818	0.0110787
rs72663045	G	T	74177397	0.020719	0.0423576	0.00734377	8e-09	-0.0512933	0.0908402	0.57231
rs72823013	A	G	115786233	0.126195	-0.0228563	0.00313773	3.2e-13	-0.0304592	0.0450439	0.498906
rs72848251	A	G	32601288	0.195485	0.0348659	0.0026847	1.5e-38	-0.248461	0.0379229	5.68591e-11
rs73075609	T	C	5580789	0.026797	0.0486153	0.00647857	6.2e-14	-0.0304592	0.106027	0.7739
rs74454529	A	G	17432220	0.05994	0.0282637	0.00439664	1.3e-10	-0.0304592	0.0507153	0.548112
rs75331444	A	G	44069772	0.065607	-0.0903607	0.00418412	2e-103	-0.116534	0.0585343	0.0464965
rs7569317	C	T	203527979	0.530625	0.0180783	0.0020715	2.6e-18	-0.0861777	0.0269718	0.00139778
rs7590687	C	T	44077225	0.923067	-0.0430516	0.00398578	3.4e-27	-0.0198026	0.0559835	0.723547
rs7603427	T	C	204317553	0.53344	0.0135724	0.00207851	6.6e-11	0.0100503	0.0249278	0.686817
rs76186504	T	C	109840169	0.025023	-0.11643	0.0066216	3.3e-69	-0.040822	0.107837	0.705019
rs7734476	A	G	122848876	0.550001	0.019942	0.00208686	1.2e-21	-0.00995033	0.0551794	0.856896
rs7746081	A	G	16126934	0.30414	-0.0227685	0.00225861	6.7e-24	0.0392207	0.0304611	0.197897
rs77498041	A	G	66183801	0.19111	-0.0162677	0.00265126	8.5e-10	0.0582689	0.0376263	0.121473
rs77542162	G	A	67081278	0.022483	0.115967	0.00701839	2.5e-61	0.0198026	0.0774003	0.798069
rs9297994	A	G	59392324	0.664535	-0.0291083	0.00220081	6.2e-40	-0.0295588	0.0299834	0.324212
rs9482772	C	T	127446790	0.448075	0.0177235	0.00208937	2.2e-17	-0.0304592	0.033294	0.360267
rs9496567	A	G	100602753	0.243555	-0.0190492	0.00242335	3.8e-15	0.0295588	0.0349013	0.397037
rs969075	C	T	17792323	0.664927	0.0138101	0.00221388	4.4e-10	-0.0198026	0.0278474	0.477015
rs9834932	G	A	32535382	0.088856	-0.0317059	0.00365151	3.9e-18	-0.0304592	0.0448447	0.497001
rs9884390	C	T	69373407	0.234076	0.023248	0.00248318	7.8e-21	-0.0512933	0.0319368	0.108255
rs9894946	G	A	7571080	0.841118	-0.0171431	0.00289199	3.1e-09	0.0725707	0.0398391	0.0685173

## Sheet: STable 6
Supplementary Table 6. Effect estimates of genetic instrumental variables of SLE for LDL-cholesterol
SNP	Effect Allele	Other Allele	Chromosome position	EAF	SLE			LDL-cholesterol
					Effect	SE	P-value	Effect	SE	P-value
rs10048743	T	G	213890232	0.860969	-0.231112	0.0412056	2.04e-08	-0.000553149	0.00302	0.85
rs10200680	T	C	223961877	0.147236	-0.248461	0.0424835	4.96e-09	0.00160775	0.00294517	0.59
rs1078324	A	C	149202268	0.056079	-0.71335	0.0781665	7.11e-20	-0.000488469	0.00453195	0.91
rs10912578	G	A	173251856	0.674974	-0.24686	0.0309918	1.65e-15	0.000265424	0.00224158	0.91
rs1143679	A	G	31276811	0.102441	0.582216	0.0399866	5.03e-48	-0.00237662	0.00348174	0.49
rs12094036	C	T	183558174	0.079785	-0.328504	0.0578595	1.37e-08	0.00612333	0.00384029	0.11
rs12524498	T	G	31444187	0.017877	-0.673345	0.120793	2.48e-08	-0.00349739	0.00770261	0.649999
rs13019891	T	G	113829869	0.458148	-0.562119	0.0290336	1.65e-83	-0.00328299	0.00210335	0.12
rs13136219	T	C	102743687	0.375638	-0.174353	0.027787	3.5e-10	0.00236254	0.00215726	0.27
rs13332649	G	A	85966683	0.223212	-0.314711	0.0375683	5.43e-17	0.00222244	0.00250135	0.37
rs1464446	T	G	146601295	0.192091	-0.328504	0.0401497	2.79e-16	-0.000149715	0.00265403	0.96
rs17849501	T	C	183542323	0.052236	0.81093	0.0498642	1.81e-59	0.000478422	0.00467452	0.92
rs2459611	T	C	191939187	0.9017	0.261365	0.045245	7.62e-09	-0.00709476	0.00355766	0.0460002
rs268124	T	C	65654364	0.733899	0.18633	0.0323703	8.6e-09	-0.00296444	0.0023591	0.21
rs34703115	C	T	40282854	0.026095	-0.616186	0.104778	4.08e-09	-0.00251145	0.00654079	0.7
rs35000415	T	C	128585616	0.1118	0.587787	0.041539	1.86e-45	-0.00595098	0.00331018	0.0719996
rs35251378	A	G	10459969	0.292811	-0.235722	0.0324266	3.61e-13	0.00230207	0.00228201	0.31
rs353608	G	A	35101738	0.512078	0.18633	0.0280198	2.93e-11	0.00121986	0.00209208	0.56
rs4274624	T	C	191958656	0.774759	-0.559616	0.0326791	9.73e-66	0.00266586	0.0024931	0.28
rs4388254	T	C	133428601	0.037844	0.378436	0.0603977	3.71e-10	-0.00355604	0.00547273	0.52
rs4661543	G	T	15229101	0.872715	0.274437	0.0423755	9.4e-11	-0.00135934	0.00313177	0.66
rs4916215	T	C	173314540	0.729325	0.223144	0.0339693	5.07e-11	-0.00147694	0.00234423	0.53
rs58688157	G	A	625085	0.28024	-0.223144	0.0335647	2.97e-11	0.00173873	0.0023306	0.46
rs58721818	T	C	138243739	0.032166	0.65752	0.0755941	3.38e-18	-0.00617867	0.00596529	0.3
rs6671847	A	G	161478810	0.50855	0.198851	0.0289651	6.64e-12	-0.00674869	0.00208541	0.0012
rs6889239	C	T	150457771	0.237889	0.277632	0.03174	2.19e-18	0.00143737	0.0024482	0.56
rs7097397	A	G	50025396	0.368854	-0.18633	0.0287118	8.6e-11	0.00362358	0.00216165	0.0940005
rs73050535	T	C	5012503	0.024064	-0.71335	0.124134	9.11e-09	0.0018678	0.00684474	0.780001
rs73068668	A	G	55763262	0.075631	-0.314711	0.0574903	4.4e-08	-0.00352099	0.00395671	0.37
rs7768653	T	C	106574794	0.600831	-0.207014	0.0296891	3.11e-12	0.00311902	0.00213152	0.14
rs7823055	T	G	55511676	0.570077	-0.350657	0.0286208	1.64e-34	-0.00283445	0.00212468	0.18
rs7899626	T	C	63825561	0.302109	0.182322	0.0332532	4.19e-08	0.00680205	0.00229799	0.00309999
rs9274357	T	C	32632457	0.189515	0.457425	0.0351961	1.28e-38	-0.0118112	0.00273282	1.5e-05

## Sheet:  STable 7
Supplementary Table 7. Effect estimates of genetic instrumental variables of SLE for HDL-cholesterol
SNP	Effect Allele	Other Allele	Chromosome position	EAF	SLE			HDL-cholesterol
					Effect	SE	P-value	Effect	SE	P-value
rs10048743	T	G	213890232	0.860991	-0.231112	0.0412056	2.04e-08	-0.00107992	0.00275955	0.7
rs10200680	T	C	223961877	0.147153	-0.248461	0.0424835	4.96e-09	0.000369605	0.00269228	0.89
rs1078324	A	C	149202268	0.056075	-0.71335	0.0781665	7.11e-20	0.003435	0.00414444	0.41
rs10912578	G	A	173251856	0.674789	-0.24686	0.0309918	1.65e-15	0.00609439	0.0020495	0.00290001
rs1143679	A	G	31276811	0.10245	0.582216	0.0399866	5.03e-48	-0.0104765	0.00314612	0.000870001
rs12094036	C	T	183558174	0.079771	-0.328504	0.0578595	1.37e-08	0.00753331	0.00351134	0.032
rs12524498	T	G	31444187	0.017858	-0.673345	0.120793	2.48e-08	-0.0114624	0.00704743	0.1
rs13332649	G	A	85966683	0.222981	-0.314711	0.0375683	5.43e-17	0.000913729	0.00226148	0.69
rs17849501	T	C	183542323	0.052167	0.81093	0.0498642	1.81e-59	-0.0128066	0.00427803	0.00280001
rs2459611	T	C	191939187	0.901559	0.261365	0.045245	7.62e-09	-0.00261515	0.00324946	0.42
rs268124	T	C	65654364	0.734034	0.18633	0.0323703	8.6e-09	0.00298774	0.00215708	0.17
rs34703115	C	T	40282854	0.026031	-0.616186	0.104778	4.08e-09	0.000185771	0.00598688	0.98
rs35000415	T	C	128585616	0.111827	0.587787	0.041539	1.86e-45	0.000179391	0.00302475	0.95
rs35251378	A	G	10459969	0.292773	-0.235722	0.0324266	3.61e-13	0.00487084	0.00210019	0.02
rs353608	G	A	35101738	0.512141	0.18633	0.0280198	2.93e-11	0.00153164	0.00190888	0.42
rs4274624	T	C	191958656	0.774784	-0.559616	0.0326791	9.73e-66	0.0062336	0.00227831	0.00619998
rs4388254	T	C	133428601	0.037977	0.378436	0.0603977	3.71e-10	0.000733894	0.00499657	0.88
rs4661543	G	T	15229101	0.872624	0.274437	0.0423755	9.4e-11	0.00679156	0.00286341	0.0179999
rs4916215	T	C	173314540	0.729243	0.223144	0.0339693	5.07e-11	-0.00491476	0.00214399	0.0219999
rs58688157	G	A	625085	0.280277	-0.223144	0.0335647	2.97e-11	0.00705831	0.00212568	0.000899995
rs58721818	T	C	138243739	0.032156	0.65752	0.0755941	3.38e-18	-0.00714553	0.0054542	0.19
rs6889239	C	T	150457771	0.237908	0.277632	0.03174	2.19e-18	-0.000920929	0.0022395	0.68
rs7097397	A	G	50025396	0.369039	-0.18633	0.0287118	8.6e-11	0.00773241	0.00197623	9.1e-05
rs73050535	T	C	5012503	0.024051	-0.71335	0.124134	9.11e-09	-0.0112026	0.00625125	0.0729995
rs73068668	A	G	55763262	0.075581	-0.314711	0.0574903	4.4e-08	-0.00018308	0.00364183	0.96
rs7768653	T	C	106574794	0.601047	-0.207014	0.0296891	3.11e-12	0.000628028	0.0019481	0.75
rs7823055	T	G	55511676	0.570099	-0.350657	0.0286208	1.64e-34	0.00120756	0.00193187	0.53
rs7899626	T	C	63825561	0.301897	0.182322	0.0332532	4.19e-08	-0.0027679	0.00210166	0.19
rs9852014	G	A	129084581	0.071574	0.620577	0.0492727	2.26e-36	0.000254319	0.003711	0.95

## Sheet: STable 8
Supplementary Table 8. Effect estimates of genetic instrumental variables of SLE for triglycerides
SNP	Effect Allele	Other Allele	Chromosome position	EAF	SLE			triglycerides
					Effect	SE	P-value	Effect	SE	P-value
rs10048743	T	G	213890232	0.860977	-0.231112	0.0412056	2.04e-08	0.00240471	0.00287575	0.4
rs10200680	T	C	223961877	0.147244	-0.248461	0.0424835	4.96e-09	0.00154066	0.00280441	0.58
rs1078324	A	C	149202268	0.056074	-0.71335	0.0781665	7.11e-20	-0.00324273	0.00431947	0.450001
rs10912578	G	A	173251856	0.674959	-0.24686	0.0309918	1.65e-15	-0.00284243	0.00213812	0.18
rs1143679	A	G	31276811	0.102449	0.582216	0.0399866	5.03e-48	-0.00668903	0.00332067	0.0439997
rs12094036	C	T	183558174	0.079768	-0.328504	0.0578595	1.37e-08	-0.00327543	0.00366333	0.37
rs12524498	T	G	31444187	0.017872	-0.673345	0.120793	2.48e-08	0.0110688	0.00733892	0.13
rs13019891	T	G	113829869	0.458197	-0.562119	0.0290336	1.65e-83	-4.51e-05	0.00200294	0.98
rs13136219	T	C	102743687	0.375645	-0.174353	0.027787	3.5e-10	0.00644905	0.00205568	0.0017
rs13332649	G	A	85966683	0.223241	-0.314711	0.0375683	5.43e-17	-0.0012421	0.00238555	0.6
rs1464446	T	G	146601295	0.192047	-0.328504	0.0401497	2.79e-16	0.00397401	0.00252955	0.12
rs17849501	T	C	183542323	0.052233	0.81093	0.0498642	1.81e-59	-0.0137754	0.00445865	0.002
rs2459611	T	C	191939187	0.901718	0.261365	0.045245	7.62e-09	-0.000914241	0.00338784	0.79
rs34703115	C	T	40282854	0.026085	-0.616186	0.104778	4.08e-09	0.00138205	0.00622951	0.82
rs35000415	T	C	128585616	0.111798	0.587787	0.041539	1.86e-45	0.000669966	0.00315218	0.83
rs35251378	A	G	10459969	0.2928	-0.235722	0.0324266	3.61e-13	0.00395037	0.00218805	0.0710003
rs353608	G	A	35101738	0.512084	0.18633	0.0280198	2.93e-11	0.00059191	0.00198849	0.77
rs4274624	T	C	191958656	0.774749	-0.559616	0.0326791	9.73e-66	0.00130183	0.00237389	0.58
rs4388254	T	C	133428601	0.037851	0.378436	0.0603977	3.71e-10	-0.00485139	0.00521586	0.35
rs4661543	G	T	15229101	0.872737	0.274437	0.0423755	9.4e-11	-0.00446726	0.00298724	0.13
rs4916215	T	C	173314540	0.729329	0.223144	0.0339693	5.07e-11	-0.00041877	0.00223608	0.85
rs58721818	T	C	138243739	0.032164	0.65752	0.0755941	3.38e-18	-0.005469	0.00568292	0.34
rs6671847	A	G	161478810	0.508553	0.198851	0.0289651	6.64e-12	-0.00269222	0.00198907	0.18
rs6889239	C	T	150457771	0.237859	0.277632	0.03174	2.19e-18	-0.000628306	0.00233347	0.79
rs7097397	A	G	50025396	0.368836	-0.18633	0.0287118	8.6e-11	0.0029209	0.0020601	0.16
rs73050535	T	C	5012503	0.024068	-0.71335	0.124134	9.11e-09	0.00790571	0.00652341	0.23
rs73068668	A	G	55763262	0.075625	-0.314711	0.0574903	4.4e-08	-0.00176702	0.00379375	0.64
rs7768653	T	C	106574794	0.600871	-0.207014	0.0296891	3.11e-12	0.000856998	0.00203061	0.67
rs7823055	T	G	55511676	0.570081	-0.350657	0.0286208	1.64e-34	-0.00176706	0.00201449	0.38
rs7899626	T	C	63825561	0.302097	0.182322	0.0332532	4.19e-08	0.00136574	0.00218997	0.53
rs9852014	G	A	129084581	0.071574	0.620577	0.0492727	2.26e-36	-0.00216321	0.00387335	0.58

## Sheet: STable 9
Supplementary Table 9. Effect estimates of genetic instrumental variables of SLE for Apolipoprotein A-I
SNP	Effect Allele	Other Allele	Chromosome position	EAF	SLE			Apolipoprotein A-I
					Effect	SE	P-value	Effect	SE	P-value
rs10048743	T	G	213890232	0.86102	-0.231112	0.0412056	2.04e-08	-0.000941351	0.00284221	0.74
rs10200680	T	C	223961877	0.147124	-0.248461	0.0424835	4.96e-09	0.00188709	0.00277289	0.5
rs1078324	A	C	149202268	0.05611	-0.71335	0.0781665	7.11e-20	0.00392018	0.00426483	0.36
rs10912578	G	A	173251856	0.6748	-0.24686	0.0309918	1.65e-15	0.00556286	0.00210983	0.00840001
rs1143679	A	G	31276811	0.102484	0.582216	0.0399866	5.03e-48	-0.0122304	0.00325698	0.00017
rs12094036	C	T	183558174	0.079759	-0.328504	0.0578595	1.37e-08	0.0109184	0.00361499	0.0025
rs12524498	T	G	31444187	0.017845	-0.673345	0.120793	2.48e-08	-0.00121201	0.007261	0.87
rs13332649	G	A	85966683	0.223026	-0.314711	0.0375683	5.43e-17	0.00211623	0.00234084	0.37
rs1464446	T	G	146601295	0.192282	-0.328504	0.0401497	2.79e-16	-0.00475125	0.00249495	0.0569994
rs2459611	T	C	191939187	0.901547	0.261365	0.045245	7.62e-09	-0.00296424	0.00334682	0.38
rs268124	T	C	65654364	0.734024	0.18633	0.0323703	8.6e-09	0.0027979	0.0022216	0.21
rs34703115	C	T	40282854	0.02605	-0.616186	0.104778	4.08e-09	-0.00241609	0.00616432	0.7
rs35000415	T	C	128585616	0.111815	0.587787	0.041539	1.86e-45	0.00306284	0.00311438	0.33
rs353608	G	A	35101738	0.512109	0.18633	0.0280198	2.93e-11	0.00235833	0.00196555	0.23
rs4274624	T	C	191958656	0.774781	-0.559616	0.0326791	9.73e-66	0.00777108	0.00234653	0.000929994
rs4388254	T	C	133428601	0.037979	0.378436	0.0603977	3.71e-10	-0.00291482	0.00514333	0.57
rs4916215	T	C	173314540	0.729192	0.223144	0.0339693	5.07e-11	-0.00447167	0.00220694	0.0430002
rs58721818	T	C	138243739	0.03218	0.65752	0.0755941	3.38e-18	-0.00704545	0.0056153	0.21
rs6889239	C	T	150457771	0.237905	0.277632	0.03174	2.19e-18	-0.00115812	0.00230514	0.62
rs73050535	T	C	5012503	0.024023	-0.71335	0.124134	9.11e-09	-0.0156659	0.00644195	0.015
rs73068668	A	G	55763262	0.0756	-0.314711	0.0574903	4.4e-08	0.000381654	0.00374768	0.92
rs7768653	T	C	106574794	0.601151	-0.207014	0.0296891	3.11e-12	0.000435735	0.0020064	0.83
rs7823055	T	G	55511676	0.570128	-0.350657	0.0286208	1.64e-34	0.000490752	0.00199405	0.81
rs7899626	T	C	63825561	0.301916	0.182322	0.0332532	4.19e-08	-0.00424103	0.00216309	0.05
rs9852014	G	A	129084581	0.071574	0.620577	0.0492727	2.26e-36	-0.000753315	0.00382082	0.84

## Sheet: STable 10
Supplementary Table 10. Effect estimates of genetic instrumental variables of SLE for Apolipoprotein B
SNP	Effect Allele	Other Allele	Chromosome position	EAF	SLE			Apolipoprotein B
					Effect	SE	P-value	Effect	SE	P-value
rs10048743	T	G	213890232	0.860983	-0.231112	0.0412056	2.04e-08	-0.000630046	0.0030045	0.83
rs10200680	T	C	223961877	0.147266	-0.248461	0.0424835	4.96e-09	0.0028768	0.0029301	0.33
rs1078324	A	C	149202268	0.056057	-0.71335	0.0781665	7.11e-20	0.00152123	0.00451738	0.74
rs10912578	G	A	173251856	0.674962	-0.24686	0.0309918	1.65e-15	-0.00168151	0.00223191	0.450001
rs1143679	A	G	31276811	0.102476	0.582216	0.0399866	5.03e-48	-0.00202719	0.00346905	0.56
rs12094036	C	T	183558174	0.079779	-0.328504	0.0578595	1.37e-08	0.00495216	0.00382369	0.2
rs12524498	T	G	31444187	0.01787	-0.673345	0.120793	2.48e-08	0.00271739	0.00767583	0.719999
rs13019891	T	G	113829869	0.458153	-0.562119	0.0290336	1.65e-83	-0.00464851	0.00209257	0.0259998
rs13136219	T	C	102743687	0.375661	-0.174353	0.027787	3.5e-10	0.00480825	0.00215002	0.025
rs13332649	G	A	85966683	0.223252	-0.314711	0.0375683	5.43e-17	0.00234248	0.00249268	0.35
rs1464446	T	G	146601295	0.19207	-0.328504	0.0401497	2.79e-16	-0.000490885	0.0026451	0.85
rs17849501	T	C	183542323	0.052262	0.81093	0.0498642	1.81e-59	0.00220559	0.00465316	0.64
rs2459611	T	C	191939187	0.901716	0.261365	0.045245	7.62e-09	-0.00536505	0.00353991	0.13
rs268124	T	C	65654364	0.733934	0.18633	0.0323703	8.6e-09	-0.00498489	0.00234731	0.0340001
rs34703115	C	T	40282854	0.026092	-0.616186	0.104778	4.08e-09	-0.00154043	0.00650733	0.81
rs35000415	T	C	128585616	0.111822	0.587787	0.041539	1.86e-45	-0.00543009	0.00329867	0.1
rs35251378	A	G	10459969	0.292795	-0.235722	0.0324266	3.61e-13	0.000951455	0.00226075	0.67
rs353608	G	A	35101738	0.512057	0.18633	0.0280198	2.93e-11	-4.56e-06	0.00208469	1
rs4274624	T	C	191958656	0.774698	-0.559616	0.0326791	9.73e-66	0.00187277	0.00247996	0.450001
rs4388254	T	C	133428601	0.037849	0.378436	0.0603977	3.71e-10	-0.00681884	0.00545373	0.21
rs4661543	G	T	15229101	0.872728	0.274437	0.0423755	9.4e-11	-0.00138549	0.00311864	0.66
rs4916215	T	C	173314540	0.729296	0.223144	0.0339693	5.07e-11	-0.0011606	0.00233433	0.62
rs58688157	G	A	625085	0.280261	-0.223144	0.0335647	2.97e-11	0.00146706	0.00232239	0.53
rs58721818	T	C	138243739	0.032185	0.65752	0.0755941	3.38e-18	-0.00714211	0.00594201	0.23
rs6671847	A	G	161478810	0.508504	0.198851	0.0289651	6.64e-12	-0.00677354	0.00207648	0.00109999
rs6889239	C	T	150457771	0.237899	0.277632	0.03174	2.19e-18	0.000304017	0.00244011	0.9
rs7097397	A	G	50025396	0.368862	-0.18633	0.0287118	8.6e-11	0.00342379	0.00215457	0.11
rs73050535	T	C	5012503	0.024064	-0.71335	0.124134	9.11e-09	0.00304373	0.00682283	0.66
rs73068668	A	G	55763262	0.07561	-0.314711	0.0574903	4.4e-08	-0.00247497	0.00391985	0.53
rs7768653	T	C	106574794	0.600842	-0.207014	0.0296891	3.11e-12	0.00370729	0.00212361	0.0810009
rs7823055	T	G	55511676	0.570118	-0.350657	0.0286208	1.64e-34	-0.00330993	0.00211682	0.12
rs7899626	T	C	63825561	0.302062	0.182322	0.0332532	4.19e-08	0.00728268	0.0022905	0.0015
rs9274357	T	C	32632457	0.189505	0.457425	0.0351961	1.28e-38	-0.0125894	0.00272251	3.8e-06

[truncated: 3 more sheets: STable 11, STable 12, Stable 13]
